# Supplementary material for: Palaeoecological records of coral community development on a turbid, nearshore reef complex: baselines for assessing ecological change
Source: Coral Reefs. 2017 Mar 4;36(3):685–700. doi: 10.1007/s00338-017-1561-1 (PMC6979561; doi:10.1007/s00338-017-1561-1)
Supplement: Supplementary file 8 — Supplementary material 8 (XLSX 402 kb) [file 338_2017_1561_MOESM8_ESM.xlsx]

## Sheet: age-depth_results
core	core_depth (cm)	depth_LAT (cm)	bacon output (cal. yr BP)
			min	max	median	weighted_mean
OPS-A-PC1	0	-63	-125.4	-51.9	-81.8	-83
OPS-A-PC1	1	-64	-123	-49.3	-79.1	-80.3
OPS-A-PC1	2	-65	-120.8	-45.4	-76.5	-77.6
OPS-A-PC1	3	-66	-119.3	-40.2	-74.1	-74.9
OPS-A-PC1	4	-67	-117.3	-34	-71.8	-72.2
OPS-A-PC1	5	-68	-115.8	-27.2	-69.8	-69.5
OPS-A-PC1	6	-69	-113.2	-24.6	-66.9	-66.7
OPS-A-PC1	7	-70	-110.4	-21.5	-64.2	-64
OPS-A-PC1	8	-71	-108.2	-17.2	-61.7	-61.2
OPS-A-PC1	9	-72	-106.4	-12.3	-59.3	-58.5
OPS-A-PC1	10	-73	-105	-6.2	-57	-55.7
OPS-A-PC1	11	-74	-101.9	-3.9	-54.1	-52.9
OPS-A-PC1	12	-75	-99	-1.1	-51.1	-50
OPS-A-PC1	13	-76	-96.8	2.3	-48	-47.1
OPS-A-PC1	14	-77	-94.5	6.9	-45.2	-44.2
OPS-A-PC1	15	-78	-92.8	10.8	-42.8	-41.5
OPS-A-PC1	16	-79	-89.5	13	-39.8	-38.6
OPS-A-PC1	17	-80	-86.7	15.7	-37	-35.7
OPS-A-PC1	18	-81	-84.6	19	-34	-32.8
OPS-A-PC1	19	-82	-82.6	23	-31.2	-30
OPS-A-PC1	20	-83	-80.7	28.1	-28.3	-27.2
OPS-A-PC1	21	-84	-77.4	30.1	-25.8	-24.5
OPS-A-PC1	22	-85	-74.6	32.1	-23.1	-21.9
OPS-A-PC1	23	-86	-72.3	34.8	-20.5	-19.1
OPS-A-PC1	24	-87	-70.5	38.6	-17.5	-16.4
OPS-A-PC1	25	-88	-69.1	42.6	-14.7	-13.6
OPS-A-PC1	26	-89	-65.8	44.6	-11.8	-10.8
OPS-A-PC1	27	-90	-63.4	47.1	-8.7	-7.9
OPS-A-PC1	28	-91	-61.1	49.8	-5.9	-5.1
OPS-A-PC1	29	-92	-59.3	52.9	-3.1	-2.4
OPS-A-PC1	30	-93	-57.4	56.9	-0.4	0.3
OPS-A-PC1	31	-94	-54.2	58.8	2.6	3
OPS-A-PC1	32	-95	-50.8	61.7	5.6	5.9
OPS-A-PC1	33	-96	-48.1	64.3	8.4	8.7
OPS-A-PC1	34	-97	-46	67.5	11.3	11.5
OPS-A-PC1	35	-98	-43.9	70.9	14.2	14.3
OPS-A-PC1	36	-99	-40.6	73.2	17.1	17.1
OPS-A-PC1	37	-100	-38.3	75.8	19.9	19.8
OPS-A-PC1	38	-101	-36.1	78.4	22.8	22.6
OPS-A-PC1	39	-102	-34.1	81.7	25.3	25.2
OPS-A-PC1	40	-103	-32.7	85.3	27.7	27.7
OPS-A-PC1	41	-104	-30	87.8	30.3	30.3
OPS-A-PC1	42	-105	-27.7	90.7	32.8	32.8
OPS-A-PC1	43	-106	-25.6	93.8	35.5	35.4
OPS-A-PC1	44	-107	-23.8	97.9	38.1	37.9
OPS-A-PC1	45	-108	-22.1	102.5	40.2	40.4
OPS-A-PC1	46	-109	-19.6	105.2	42.8	43
OPS-A-PC1	47	-110	-17.5	108.5	45.4	45.6
OPS-A-PC1	48	-111	-15.1	112.1	47.7	48.2
OPS-A-PC1	49	-112	-13.1	116.1	50.1	50.7
OPS-A-PC1	50	-113	-11.4	120.2	52.5	53.3
OPS-A-PC1	51	-114	-9.2	122.4	54.8	55.8
OPS-A-PC1	52	-115	-6.9	125.6	57.4	58.3
OPS-A-PC1	53	-116	-5	127.8	59.9	60.7
OPS-A-PC1	54	-117	-3.4	131.4	62.3	63.3
OPS-A-PC1	55	-118	-1.6	135.7	64.7	65.7
OPS-A-PC1	56	-119	1.8	137.7	67.4	68.3
OPS-A-PC1	57	-120	4.4	139.9	70.1	71
OPS-A-PC1	58	-121	6.7	142.5	72.6	73.5
OPS-A-PC1	59	-122	8.5	145.9	75	76.1
OPS-A-PC1	60	-123	10	149.3	77.5	78.7
OPS-A-PC1	61	-124	13.2	152.2	80.1	81.3
OPS-A-PC1	62	-125	15.6	154.9	82.5	83.8
OPS-A-PC1	63	-126	17.9	157.9	84.9	86.2
OPS-A-PC1	64	-127	19.9	160.8	87.4	88.7
OPS-A-PC1	65	-128	21.4	164.3	89.7	91.3
OPS-A-PC1	66	-129	24.2	166.3	92.4	93.8
OPS-A-PC1	67	-130	26.2	168.3	95	96.3
OPS-A-PC1	68	-131	28.2	170.7	97.4	98.7
OPS-A-PC1	69	-132	29.9	174.6	100	101.3
OPS-A-PC1	70	-133	31.7	178.3	102.4	103.7
OPS-A-PC1	71	-134	34.2	180.5	104.9	106.3
OPS-A-PC1	72	-135	36.5	182.8	107.4	108.9
OPS-A-PC1	73	-136	38.3	185.5	109.8	111.4
OPS-A-PC1	74	-137	40.5	189.5	112.5	114
OPS-A-PC1	75	-138	42.4	193	115	116.5
OPS-A-PC1	76	-139	45.1	195.4	117.6	119.1
OPS-A-PC1	77	-140	47.6	197.7	120.1	121.6
OPS-A-PC1	78	-141	49.9	200.3	122.9	124.2
OPS-A-PC1	79	-142	51.6	203.5	125.5	126.8
OPS-A-PC1	80	-143	53.4	206.4	128	129.3
OPS-A-PC1	81	-144	56.7	208.2	130.3	131.7
OPS-A-PC1	82	-145	59.1	209.8	132.8	134.1
OPS-A-PC1	83	-146	61.3	212.2	135.3	136.6
OPS-A-PC1	84	-147	63.6	214.9	137.7	139.1
OPS-A-PC1	85	-148	65.7	218.8	140.2	141.6
OPS-A-PC1	86	-149	68.9	220.6	142.8	144.2
OPS-A-PC1	87	-150	71.8	223.3	145.5	146.9
OPS-A-PC1	88	-151	74.4	226.8	148.3	149.4
OPS-A-PC1	89	-152	76.4	230	150.9	152.1
OPS-A-PC1	90	-153	78	233.2	153.5	154.7
OPS-A-PC1	91	-154	81.2	235.7	155.9	157.1
OPS-A-PC1	92	-155	84.1	237.9	158.6	159.7
OPS-A-PC1	93	-156	86.5	241.3	160.9	162.1
OPS-A-PC1	94	-157	88.8	243.9	163.5	164.6
OPS-A-PC1	95	-158	90.8	246.8	165.9	167.2
OPS-A-PC1	96	-159	94	249.1	168.5	169.7
OPS-A-PC1	97	-160	96.6	251.4	171.3	172.4
OPS-A-PC1	98	-161	98.8	254.1	173.9	175
OPS-A-PC1	99	-162	101.2	256.5	176.6	177.6
OPS-A-PC1	100	-163	102.9	259.6	179.1	180.3
OPS-A-PC1	101	-164	106.1	261.7	181.6	182.9
OPS-A-PC1	102	-165	108.2	264.2	184.3	185.5
OPS-A-PC1	103	-166	110.9	267	187.1	188.1
OPS-A-PC1	104	-167	113	270.4	189.9	190.7
OPS-A-PC1	105	-168	115.3	274.8	192.5	193.3
OPS-A-PC1	106	-169	118.5	276.8	194.9	195.8
OPS-A-PC1	107	-170	121	280.2	197.3	198.2
OPS-A-PC1	108	-171	123.8	282.5	199.8	200.8
OPS-A-PC1	109	-172	126.2	284.9	202.3	203.3
OPS-A-PC1	110	-173	128.2	288	205	205.8
OPS-A-PC1	111	-174	132.2	290.2	207.5	208.4
OPS-A-PC1	112	-175	135.2	293	210.2	211.1
OPS-A-PC1	113	-176	137.5	295.8	212.8	213.7
OPS-A-PC1	114	-177	140.2	299	215.5	216.3
OPS-A-PC1	115	-178	141.9	301.9	218.1	218.9
OPS-A-PC1	116	-179	145.7	304.6	220.6	221.5
OPS-A-PC1	117	-180	149.6	307.6	223	224.2
OPS-A-PC1	118	-181	152.3	309.6	225.6	226.8
OPS-A-PC1	119	-182	154	312.7	228.2	229.4
OPS-A-PC1	120	-183	155.7	316.3	230.9	232.1
OPS-A-PC1	121	-184	160	320.3	234.6	235.8
OPS-A-PC1	122	-185	163.3	324.3	238.2	239.6
OPS-A-PC1	123	-186	166.5	329.2	241.9	243.4
OPS-A-PC1	124	-187	168.9	334.6	245.3	247.2
OPS-A-PC1	125	-188	170.6	342.1	248.5	250.9
OPS-A-PC1	126	-189	175.1	344.8	251.9	254.5
OPS-A-PC1	127	-190	178.1	347.7	255.5	258.1
OPS-A-PC1	128	-191	181.2	353.8	258.9	261.7
OPS-A-PC1	129	-192	183.5	358.9	262.4	265.3
OPS-A-PC1	130	-193	185.9	365.3	265.7	268.9
OPS-A-PC1	131	-194	189.8	368.6	269.4	272.7
OPS-A-PC1	132	-195	192.9	372.3	273.3	276.4
OPS-A-PC1	133	-196	196.7	376.4	276.9	280.2
OPS-A-PC1	134	-197	198.6	380.9	280.6	283.9
OPS-A-PC1	135	-198	200.6	386.5	284.2	287.7
OPS-A-PC1	136	-199	204.7	389.5	287.9	291.4
OPS-A-PC1	137	-200	208.4	393.3	291.8	295.1
OPS-A-PC1	138	-201	211.8	397.4	295.6	298.9
OPS-A-PC1	139	-202	214.5	402.5	299.2	302.6
OPS-A-PC1	140	-203	217.1	407.5	302.9	306.2
OPS-A-PC1	141	-204	220.9	410.5	306.8	310
OPS-A-PC1	142	-205	224.3	414.1	310.6	313.7
OPS-A-PC1	143	-206	226.7	418	314.6	317.4
OPS-A-PC1	144	-207	229.1	422.1	318	321.1
OPS-A-PC1	145	-208	232.1	428	321.4	324.8
OPS-A-PC1	146	-209	235.6	431.4	325	328.4
OPS-A-PC1	147	-210	239.1	435.3	328.5	332.1
OPS-A-PC1	148	-211	241.5	439.2	332.1	335.7
OPS-A-PC1	149	-212	244.1	444.6	335.7	339.3
OPS-A-PC1	150	-213	246.6	450.1	339.1	342.9
OPS-A-PC1	151	-214	250.9	453.2	343.2	346.6
OPS-A-PC1	152	-215	254.3	456.1	347	350.2
OPS-A-PC1	153	-216	257.4	459.4	350.9	353.9
OPS-A-PC1	154	-217	259.6	463.7	354.4	357.5
OPS-A-PC1	155	-218	261.6	469.3	358	361.3
OPS-A-PC1	156	-219	266.6	472	361.7	364.7
OPS-A-PC1	157	-220	270.5	475.5	365.3	368.4
OPS-A-PC1	158	-221	273.7	479	368.9	372
OPS-A-PC1	159	-222	276.6	483.3	372.5	375.7
OPS-A-PC1	160	-223	279.5	488.1	376	379.3
OPS-A-PC1	161	-224	284.1	491.8	379.6	383.2
OPS-A-PC1	162	-225	287.7	495.3	383.8	387.1
OPS-A-PC1	163	-226	290.9	499.3	387.8	390.9
OPS-A-PC1	164	-227	293.5	502.9	391.8	394.8
OPS-A-PC1	165	-228	296	507.6	395.5	398.6
OPS-A-PC1	166	-229	300.4	510.9	399.2	402.4
OPS-A-PC1	167	-230	304.2	514.2	403	406.1
OPS-A-PC1	168	-231	307.8	517.7	406.9	409.9
OPS-A-PC1	169	-232	310.5	522.4	410.8	413.7
OPS-A-PC1	170	-233	312.7	528.3	414.9	417.5
OPS-A-PC1	171	-234	317.7	530.8	418.7	421.3
OPS-A-PC1	172	-235	322	534.8	422.4	425.1
OPS-A-PC1	173	-236	325	538.5	426.2	429
OPS-A-PC1	174	-237	328.7	542.7	430	432.8
OPS-A-PC1	175	-238	331.7	547.3	433.5	436.6
OPS-A-PC1	176	-239	336.4	550.5	437.4	440.4
OPS-A-PC1	177	-240	340.6	553.4	441	444.1
OPS-A-PC1	178	-241	344.5	557.2	444.9	448
OPS-A-PC1	179	-242	347.5	561.8	448.7	451.7
OPS-A-PC1	180	-243	350.2	566.9	452.7	455.4
OPS-A-PC1	181	-244	354.5	570.1	456.5	459.2
OPS-A-PC1	182	-245	357.6	572.6	460.4	463
OPS-A-PC1	183	-246	360.9	576.3	464.5	466.8
OPS-A-PC1	184	-247	364.1	580.3	468.4	470.6
OPS-A-PC1	185	-248	366.2	585.2	472.2	474.3
OPS-A-PC1	186	-249	370.4	587.5	475.9	477.8
OPS-A-PC1	187	-250	373.8	590.6	479.7	481.6
OPS-A-PC1	188	-251	377.6	595.5	483.2	485.2
OPS-A-PC1	189	-252	380.8	599.7	486.8	488.8
OPS-A-PC1	190	-253	383.6	605.5	490.4	492.4
OPS-A-PC1	191	-254	388.7	607.8	494.2	496.3
OPS-A-PC1	192	-255	393	610.4	498.1	500
OPS-A-PC1	193	-256	396.1	614.2	501.5	503.7
OPS-A-PC1	194	-257	399.7	619.1	505.3	507.4
OPS-A-PC1	195	-258	402.7	623.4	509	511.1
OPS-A-PC1	196	-259	407.4	626.8	512.7	514.8
OPS-A-PC1	197	-260	412.1	630.1	516.4	518.6
OPS-A-PC1	198	-261	416.2	633.7	520.1	522.3
OPS-A-PC1	199	-262	419	638.3	523.9	526
OPS-A-PC1	200	-263	422.3	642.7	527.6	529.6
OPS-A-PC1	201	-264	427	644.9	531.1	533.3
OPS-A-PC1	202	-265	431.1	648.1	535.1	537
OPS-A-PC1	203	-266	435.6	650.6	539.1	540.7
OPS-A-PC1	204	-267	439.3	654	543.1	544.5
OPS-A-PC1	205	-268	442.4	659.5	547	548.3
OPS-A-PC1	206	-269	447.5	661.4	550.6	552
OPS-A-PC1	207	-270	452.3	664	554.6	555.8
OPS-A-PC1	208	-271	456.3	667.5	558.1	559.5
OPS-A-PC1	209	-272	459.3	670.8	562.2	563.3
OPS-A-PC1	210	-273	462.2	675.1	565.9	567.1
OPS-A-PC1	211	-274	467.6	678.3	569.4	570.8
OPS-A-PC1	212	-275	471.7	681.6	573.1	574.5
OPS-A-PC1	213	-276	475.4	685.5	576.7	578.1
OPS-A-PC1	214	-277	478.3	689.4	580.4	581.8
OPS-A-PC1	215	-278	481	694.2	584.1	585.5
OPS-A-PC1	216	-279	486.4	696.5	587.7	589.2
OPS-A-PC1	217	-280	491.4	699.7	591.4	593
OPS-A-PC1	218	-281	495.2	702.9	595.1	596.7
OPS-A-PC1	219	-282	497.9	706.9	598.8	600.3
OPS-A-PC1	220	-283	500.7	711	602.6	604.1
OPS-A-PC1	221	-284	506.2	714.3	606.2	607.8
OPS-A-PC1	222	-285	510.7	717.6	610.1	611.5
OPS-A-PC1	223	-286	514.8	721.1	614	615.2
OPS-A-PC1	224	-287	518.4	724.8	617.7	618.8
OPS-A-PC1	225	-288	521.1	729	621.4	622.5
OPS-A-PC1	226	-289	527.1	731	624.7	626.1
OPS-A-PC1	227	-290	532.6	733.9	628.1	629.7
OPS-A-PC1	228	-291	537.5	736.9	631.7	633.3
OPS-A-PC1	229	-292	541.4	740.2	634.9	636.8
OPS-A-PC1	230	-293	544.5	744.7	638.5	640.4
OPS-A-PC1	231	-294	550.6	747.5	642	644.1
OPS-A-PC1	232	-295	555.6	750.7	645.8	647.9
OPS-A-PC1	233	-296	559.6	753.6	649.4	651.6
OPS-A-PC1	234	-297	562.9	757.7	653.2	655.4
OPS-A-PC1	235	-298	566	761.5	657	659.1
OPS-A-PC1	236	-299	573	764.1	660.2	662.7
OPS-A-PC1	237	-300	578.4	766.8	663.6	666.3
OPS-A-PC1	238	-301	583.1	769.9	667	669.9
OPS-A-PC1	239	-302	586.9	773.5	670.5	673.5
OPS-A-PC1	240	-303	589.7	776.7	674.1	677.1
OPS-A-PC1	241	-304	597.3	779.5	677.3	680.8
OPS-A-PC1	242	-305	604	782.9	680.6	684.5
OPS-A-PC1	243	-306	609.3	787.3	684	688.2
OPS-A-PC1	244	-307	613.4	791.8	687.6	691.9
OPS-A-PC1	245	-308	618.2	796.2	691.3	695.6
OPS-A-PC1	246	-309	622.5	796.5	693.9	698.1
OPS-A-PC1	247	-310	624.8	798.8	696	700.3
OPS-A-PC1	248	-311	627.1	801.1	698.1	702.5
OPS-A-PC1	249	-312	629.5	802.9	700.2	704.6
OPS-A-PC1	250	-313	631.4	805.7	702.3	706.8
OPS-A-PC1	250	-313	654.5	816.5	714.4	720.2
OPS-A-PC1	251	-314	655.2	817.2	714.6	720.6
OPS-A-PC1	252	-315	656.4	818.7	715.6	721.6
OPS-A-PC1	253	-316	658	820.5	716.9	723
OPS-A-PC1	254	-317	659.5	821.3	717.8	724
OPS-A-PC1	255	-318	660.6	822.3	718.7	725
OPS-A-PC1	256	-319	661.4	822.9	719.5	725.7
OPS-A-PC1	257	-320	662.1	824.1	720.2	726.4
OPS-A-PC1	258	-321	662.9	825.1	721.1	727.2
OPS-A-PC1	259	-322	663.4	826	721.9	727.9
OPS-A-PC1	260	-323	662.3	828.1	722.1	728.2
OPS-A-PC1	261	-324	663.5	829	723.1	729.2
OPS-A-PC1	262	-325	664.2	830.1	724.1	730.2
OPS-A-PC1	263	-326	664.9	830.9	725.1	731.2
OPS-A-PC1	264	-327	666	832	726.1	732.2
OPS-A-PC1	265	-328	666.7	833.6	727.1	733.2
OPS-A-PC1	266	-329	667.8	834.4	728.1	734.2
OPS-A-PC1	267	-330	668.7	834.9	729.1	735.2
OPS-A-PC1	268	-331	669.7	836.1	730.1	736.3
OPS-A-PC1	269	-332	670.4	837	731.1	737.3
OPS-A-PC1	270	-333	671.4	838	732.2	738.3
OPS-A-PC1	271	-334	672.7	839	733.1	739.3
OPS-A-PC1	272	-335	673.7	840.1	734.2	740.3
OPS-A-PC1	273	-336	674.4	841	735.1	741.3
OPS-A-PC1	274	-337	675.3	842	736.1	742.3
OPS-A-PC1	275	-338	676	843.5	736.9	743.2
OPS-A-PC1	276	-339	676.9	844.2	737.9	744.2
OPS-A-PC1	277	-340	677.9	844.8	739	745.2
OPS-A-PC1	278	-341	678.8	845.6	740	746.3
OPS-A-PC1	279	-342	679.7	846.9	741	747.3
OPS-A-PC1	280	-343	680.5	847.8	742	748.3
OPS-A-PC1	281	-344	681.6	849.1	743.1	749.3
OPS-A-PC1	282	-345	682.8	850.3	744.1	750.4
OPS-A-PC1	283	-346	683.6	851.1	745.1	751.4
OPS-A-PC1	284	-347	684.5	852.4	746.1	752.4
OPS-A-PC1	285	-348	685.3	853.5	747.1	753.4
OPS-A-PC1	286	-349	686.3	854.6	748.1	754.3
OPS-A-PC1	287	-350	687.2	855.2	749.2	755.3
OPS-A-PC1	288	-351	688.1	856.5	750.2	756.3
OPS-A-PC1	289	-352	689.2	857.5	751.3	757.4
OPS-A-PC1	290	-353	689.9	859.1	752.2	758.3
OPS-A-PC1	291	-354	690.7	859.6	753.2	759.3
OPS-A-PC1	292	-355	691.9	860.4	754.2	760.2
OPS-A-PC1	293	-356	692.9	861.1	755.1	761.2
OPS-A-PC1	294	-357	693.8	862	755.9	762.1
OPS-A-PC1	295	-358	694.4	863.2	756.8	763.1
OPS-A-PC1	296	-359	695.6	864.3	757.7	764
OPS-A-PC1	297	-360	696.2	865.4	758.8	764.9
OPS-A-PC5	0	-75	-111.8	-42	-76	-75.6
OPS-A-PC5	1	-76	-107.9	-36.8	-71.7	-71.2
OPS-A-PC5	2	-77	-105	-29.3	-68	-67
OPS-A-PC5	3	-78	-103.3	-18.8	-64.6	-62.9
OPS-A-PC5	4	-79	-101.9	-5.9	-61.5	-58.7
OPS-A-PC5	5	-80	-100.6	8.4	-58.6	-54.6
OPS-A-PC5	6	-81	-97.1	12	-54.2	-50.3
OPS-A-PC5	7	-82	-94.1	18.1	-49.9	-45.9
OPS-A-PC5	8	-83	-92.2	24.8	-45.9	-41.6
OPS-A-PC5	9	-84	-90.2	33.5	-41.9	-37.2
OPS-A-PC5	10	-85	-88.8	44	-38.1	-32.8
OPS-A-PC5	11	-86	-84.7	48	-33.4	-28.4
OPS-A-PC5	12	-87	-81.6	53.3	-28.8	-24
OPS-A-PC5	13	-88	-78.9	59.4	-24.3	-19.6
OPS-A-PC5	14	-89	-77.4	67.1	-19.7	-15.2
OPS-A-PC5	15	-90	-75.9	76.7	-15.9	-10.9
OPS-A-PC5	16	-91	-71.4	80.6	-11.2	-6.4
OPS-A-PC5	17	-92	-68.5	85.7	-6.6	-2
OPS-A-PC5	18	-93	-66	90.4	-2	2.4
OPS-A-PC5	19	-94	-64.3	96.4	2.2	6.6
OPS-A-PC5	20	-95	-62.6	103.8	5.9	10.7
OPS-A-PC5	21	-96	-58.6	107.8	10.4	15.1
OPS-A-PC5	22	-97	-55	112.7	14.8	19.6
OPS-A-PC5	23	-98	-52.1	118.3	19.4	24
OPS-A-PC5	24	-99	-50.1	125.3	24.1	28.4
OPS-A-PC5	25	-100	-48	132.4	28.1	32.7
OPS-A-PC5	26	-101	-43.5	136	32.6	36.9
OPS-A-PC5	27	-102	-40.6	139.1	37	41.3
OPS-A-PC5	28	-103	-38	144.2	41.5	45.6
OPS-A-PC5	29	-104	-36	149.4	45.9	49.8
OPS-A-PC5	30	-105	-34.1	155.7	50.1	54
OPS-A-PC5	31	-106	-30.3	159.6	54.5	58.4
OPS-A-PC5	32	-107	-26.3	162.9	59	62.8
OPS-A-PC5	33	-108	-23.8	168.1	63.6	67.2
OPS-A-PC5	34	-109	-21	173.1	68	71.6
OPS-A-PC5	35	-110	-18.7	179.1	72.5	76
OPS-A-PC5	36	-111	-14.6	182.3	77.1	80.3
OPS-A-PC5	37	-112	-11.3	186	82.4	84.8
OPS-A-PC5	38	-113	-8.3	190.5	87	89.2
OPS-A-PC5	39	-114	-5.7	195.6	91.7	93.7
OPS-A-PC5	40	-115	-3.1	201.8	96.3	98
OPS-A-PC5	41	-116	0.9	205	100.9	102.4
OPS-A-PC5	42	-117	4.2	209	105.2	106.6
OPS-A-PC5	43	-118	7.4	213.3	110	110.9
OPS-A-PC5	44	-119	10.1	218	114.5	115.1
OPS-A-PC5	45	-120	12.5	223.5	118.9	119.4
OPS-A-PC5	46	-121	16.9	227	123.5	123.8
OPS-A-PC5	47	-122	21.1	231.3	128.4	128.1
OPS-A-PC5	48	-123	23.9	236.2	133	132.4
OPS-A-PC5	49	-124	27.1	240.9	138.1	136.8
OPS-A-PC5	50	-125	29	247.4	142.6	141.1
OPS-A-PC5	51	-126	33.4	249.4	147.7	145.2
OPS-A-PC5	52	-127	36.6	252.7	152.7	149.4
OPS-A-PC5	53	-128	39.3	256.2	157.6	153.6
OPS-A-PC5	54	-129	41.7	260.6	162.3	157.9
OPS-A-PC5	55	-130	43.7	266.3	166.9	162.2
OPS-A-PC5	56	-131	47.6	269.4	171.6	166.6
OPS-A-PC5	57	-132	51.6	273	176.5	171
OPS-A-PC5	58	-133	55	277.4	181.8	175.5
OPS-A-PC5	59	-134	57.8	281.7	187	179.9
OPS-A-PC5	60	-135	60.6	287.6	191.7	184.4
OPS-A-PC5	61	-136	69.1	293.2	198.1	190.7
OPS-A-PC5	62	-137	76	300.1	204.1	197.1
OPS-A-PC5	63	-138	80.9	310.6	210	203.5
OPS-A-PC5	64	-139	85	322.8	215.5	209.8
OPS-A-PC5	65	-140	88.9	335.6	220.2	216.1
OPS-A-PC5	66	-141	97.1	340.4	226.7	222.6
OPS-A-PC5	67	-142	103.3	346	233.4	229.2
OPS-A-PC5	68	-143	108.4	354	239.3	235.8
OPS-A-PC5	69	-144	112.6	364.1	244.8	242.4
OPS-A-PC5	70	-145	116.2	374.7	250.2	248.7
OPS-A-PC5	71	-146	123.7	381.1	256.7	255.3
OPS-A-PC5	72	-147	130.3	386.2	263.4	261.8
OPS-A-PC5	73	-148	135.8	393.4	269.8	268.5
OPS-A-PC5	74	-149	141.3	402.7	276.1	275.2
OPS-A-PC5	75	-150	145.2	413.4	282.4	281.8
OPS-A-PC5	76	-151	153.5	418.2	289	288.3
OPS-A-PC5	77	-152	160	423.2	295.7	294.9
OPS-A-PC5	78	-153	165.8	429.8	302.5	301.4
OPS-A-PC5	79	-154	170.5	437.5	308.9	307.9
OPS-A-PC5	80	-155	174.6	446.4	315.3	314.5
OPS-A-PC5	81	-156	183.1	450.8	321.5	320.7
OPS-A-PC5	82	-157	189.7	455.7	328.2	327.1
OPS-A-PC5	83	-158	196.9	460.9	335	333.6
OPS-A-PC5	84	-159	202.1	466.6	341.5	339.9
OPS-A-PC5	85	-160	206.3	474.7	347.8	346.3
OPS-A-PC5	86	-161	215.6	478.2	354.3	352.7
OPS-A-PC5	87	-162	222.4	482.6	360.9	359.3
OPS-A-PC5	88	-163	227.9	487.4	367.1	365.8
OPS-A-PC5	89	-164	233.6	493.6	373.4	372.3
OPS-A-PC5	90	-165	238.3	501.8	379.7	378.8
OPS-A-PC5	91	-166	248.8	505.4	386	385.1
OPS-A-PC5	92	-167	255.6	509.7	392.6	391.5
OPS-A-PC5	93	-168	261.7	514.8	399.2	397.9
OPS-A-PC5	94	-169	266.7	520.7	405.6	404.3
OPS-A-PC5	95	-170	271.5	529.6	412	410.6
OPS-A-PC5	96	-171	280.2	533	418.5	417
OPS-A-PC5	97	-172	287.6	536.9	425.1	423.4
OPS-A-PC5	98	-173	293.5	542.1	431.6	429.7
OPS-A-PC5	99	-174	298.7	548.7	438.3	436.1
OPS-A-PC5	100	-175	303.4	556.8	444.9	442.4
OPS-A-PC5	101	-176	313.5	559.7	451.2	448.9
OPS-A-PC5	102	-177	322.6	563.2	457.9	455.4
OPS-A-PC5	103	-178	327.9	567.6	465	461.8
OPS-A-PC5	104	-179	333.2	572.6	471.9	468.3
OPS-A-PC5	105	-180	338.5	578.8	478.3	474.8
OPS-A-PC5	106	-181	348.2	581.9	484.2	481
OPS-A-PC5	107	-182	357.4	584.6	490.6	487.4
OPS-A-PC5	108	-183	365.3	588.6	497.3	493.8
OPS-A-PC5	109	-184	372.3	594.6	503.5	500.1
OPS-A-PC5	110	-185	378.4	601.1	509.7	506.2
OPS-A-PC5	111	-186	390.7	603.9	515.7	512.5
OPS-A-PC5	112	-187	402.3	606.5	522.3	518.9
OPS-A-PC5	113	-188	410.4	610.5	528.9	525.3
OPS-A-PC5	114	-189	416.7	615.6	535.5	531.9
OPS-A-PC5	115	-190	422.1	622.9	541.9	538.3
OPS-A-PC5	116	-191	435.5	625	547.4	544.5
OPS-A-PC5	117	-192	449.1	627.8	553.7	551.1
OPS-A-PC5	118	-193	459.4	631.1	560.1	557.6
OPS-A-PC5	119	-194	466.7	635.7	566.4	564.1
OPS-A-PC5	120	-195	473.5	642.4	572.4	570.5
OPS-A-PC5	121	-196	492.5	644.1	577.7	576.7
OPS-A-PC5	122	-197	508	646.2	583.1	582.8
OPS-A-PC5	123	-198	521	649.5	589.3	589.1
OPS-A-PC5	124	-199	532.3	653.8	595.8	595.5
OPS-A-PC5	125	-200	539.1	660	602.6	602.1
OPS-A-PC5	126	-201	543.5	660.6	605.1	604.6
OPS-A-PC5	127	-202	545.6	662.3	606.7	606.3
OPS-A-PC5	127	-202	551.8	667.7	611.7	611.9
OPS-A-PC5	128	-203	552.1	668.7	612.3	612.5
OPS-A-PC5	129	-204	554.2	669.8	613.8	614.1
OPS-A-PC5	130	-205	555.4	670.7	615	615.2
OPS-A-PC5	131	-206	556.3	671.2	615.9	616
OPS-A-PC5	132	-207	557	671.8	616.6	616.7
OPS-A-PC5	133	-208	557.7	672.6	617.5	617.4
OPS-A-PC5	134	-209	558.6	673.4	618.1	618.2
OPS-A-PC5	135	-210	557.8	674.8	618.3	618.4
OPS-A-PC5	136	-211	559.1	675.6	619.7	619.5
OPS-A-PC5	137	-212	560.1	676.9	620.8	620.6
OPS-A-PC5	138	-213	561.1	678.1	621.8	621.6
OPS-A-PC5	139	-214	562	679.2	622.9	622.8
OPS-A-PC5	140	-215	563	680.3	624.1	623.9
OPS-A-PC5	141	-216	564.5	681.3	625.1	624.9
OPS-A-PC5	142	-217	565.7	682.1	626.2	625.9
OPS-A-PC5	143	-218	566.8	683.3	627.1	627
OPS-A-PC5	144	-219	567.7	684.7	628.1	628.1
OPS-A-PC5	145	-220	568.3	686	629.1	629.1
OPS-A-PC5	146	-221	569.5	686.9	630.3	630.2
OPS-A-PC5	147	-222	570.9	688	631.3	631.3
OPS-A-PC5	148	-223	571.9	688.6	632.2	632.4
OPS-A-PC5	149	-224	573.3	690.1	633.3	633.5
OPS-A-PC5	150	-225	574.1	690.8	634.3	634.5
OPS-A-PC5	151	-226	575.5	691.6	635.4	635.6
OPS-A-PC5	152	-227	576.8	692.7	636.5	636.7
OPS-A-PC5	153	-228	577.8	693.9	637.6	637.8
OPS-A-PC5	154	-229	578.7	695.3	638.7	638.9
OPS-A-PC5	155	-230	579.4	696.5	639.7	640
OPS-A-PC5	156	-231	581	697.6	640.7	641
OPS-A-PC5	157	-232	582.4	698.6	641.8	642
OPS-A-PC5	158	-233	583.8	699.9	642.8	643.1
OPS-A-PC5	159	-234	584.9	700.7	643.9	644.1
OPS-A-PC5	160	-235	586	701.9	644.8	645.2
OPS-A-PC5	161	-236	587.2	702.7	645.8	646.2
OPS-A-PC5	162	-237	588.9	703.5	646.8	647.3
OPS-A-PC5	163	-238	590.2	705	647.8	648.3
OPS-A-PC5	164	-239	591.1	705.9	649	649.4
OPS-A-PC5	165	-240	592.3	707	650	650.4
OPS-A-PC5	166	-241	593.7	708.1	651	651.5
OPS-A-PC5	167	-242	595.1	709.1	652	652.6
OPS-A-PC5	168	-243	596.3	710.1	653.1	653.7
OPS-A-PC5	169	-244	597.1	711.4	654.2	654.7
OPS-A-PC5	170	-245	597.9	712.9	655.3	655.8
OPS-A-PC5	171	-246	599.6	714	656.3	656.9
OPS-A-PC5	172	-247	600.7	715.1	657.2	658
OPS-A-PC5	173	-248	601.7	716.1	658.2	659
OPS-A-PC5	174	-249	602.6	717.2	659.3	660.1
OPS-A-PC5	175	-250	603.6	718.5	660.3	661.2
OPS-A-PC5	176	-251	604.8	719.5	661.1	662.2
OPS-A-PC5	177	-252	606.2	720.4	662.1	663.2
OPS-A-PC5	178	-253	607.4	721.8	663.2	664.3
OPS-A-PC5	179	-254	608.2	722.5	664.2	665.3
OPS-A-PC5	180	-255	609.3	723.8	665.3	666.4
OPS-A-PC5	181	-256	610.7	724.6	666.2	667.4
OPS-A-PC5	182	-257	611.9	725.6	667.3	668.5
OPS-A-PC5	183	-258	612.8	726.7	668.4	669.5
OPS-A-PC5	184	-259	613.8	727.8	669.5	670.6
OPS-A-PC5	185	-260	615	728.9	670.7	671.6
OPS-A-PC5	186	-261	616.3	729.7	671.7	672.7
OPS-A-PC5	187	-262	617	730.9	672.7	673.7
OPS-A-PC5	188	-263	618.1	731.9	673.8	674.8
OPS-A-PC5	189	-264	618.9	733.5	674.8	675.8
OPS-A-PC5	190	-265	619.9	734.9	675.8	676.9
OPS-A-PC5	191	-266	620.9	735.6	676.9	677.9
OPS-A-PC5	192	-267	621.9	736.7	677.9	678.9
OPS-A-PC5	193	-268	622.6	737.7	678.9	680
OPS-A-PC5	194	-269	623.4	739.4	679.8	681
OPS-A-PC5	195	-270	624.2	740.9	680.9	682
OPS-A-PC5	196	-271	625.2	741.7	681.9	683
OPS-A-PC5	197	-272	626.3	742.9	682.9	684.1
OPS-A-PC5	198	-273	627.5	743.7	683.8	685
OPS-A-PC5	199	-274	628.6	745	684.8	686
OPS-A-PC5	200	-275	629.6	746.2	685.7	687
OPS-A-PC5	201	-276	630.5	747.2	686.7	688
OPS-A-PC5	202	-277	631.4	748.5	687.6	689
OPS-A-PC5	203	-278	632.5	749.8	688.7	690.1
OPS-A-PC5	204	-279	633	751.1	689.7	691.1
OPS-A-PC5	205	-280	634	752.3	690.7	692.1
OPS-A-PC5	206	-281	635.5	753.4	691.6	693.1
OPS-A-PC5	207	-282	636.3	754.4	692.5	694.1
OPS-A-PC5	208	-283	637.4	755.7	693.4	695.1
OPS-A-PC5	209	-284	638.3	756.8	694.4	696.1
OPS-A-PC5	210	-285	639.2	758.1	695.3	697.1
OPS-A-PC5	211	-286	640.5	759.2	696.3	698.1
OPS-A-PC5	212	-287	641.6	760.7	697.3	699.1
OPS-A-PC5	213	-288	642.5	762.3	698.3	700.1
OPS-A-PC5	214	-289	643.1	763.7	699.2	701.1
OPS-A-PC5	215	-290	644.2	765.2	700.1	702.1
OPS-A-PC5	216	-291	644.9	766	701.1	703.1
OPS-A-PC5	217	-292	645.8	767.4	702	704.1
OPS-A-PC5	218	-293	646.8	768.4	703.1	705.1
OPS-A-PC5	219	-294	647.6	769.9	704.2	706.1
OPS-A-PC5	220	-295	648.7	771.3	705.1	707.1
OPS-A-PC5	221	-296	650	772.3	706.1	708.2
OPS-A-PC5	222	-297	650.7	773.3	707.2	709.2
OPS-A-PC5	223	-298	651.6	774.6	708.2	710.3
OPS-A-PC5	224	-299	652.5	775.9	709.2	711.3
OPS-A-PC5	225	-300	653.3	777.1	710.2	712.4
OPS-A-PC5	226	-301	654.3	778.2	711.1	713.4
OPS-A-PC5	227	-302	655.6	779.4	712.1	714.4
OPS-A-PC5	228	-303	656.7	780.8	713	715.4
OPS-A-PC5	229	-304	657.3	782.5	714	716.4
OPS-A-PC5	230	-305	658.4	784.3	714.8	717.3
OPS-A-PC5	231	-306	659.1	784.8	715.9	718.3
OPS-A-PC5	232	-307	660.2	785.5	716.9	719.3
OPS-A-PC5	233	-308	661.2	786.6	717.9	720.3
OPS-A-PC5	234	-309	661.9	787.8	718.9	721.3
OPS-A-PC5	235	-310	662.9	789.1	719.9	722.3
OPS-A-PC5	236	-311	663.8	790.1	720.9	723.3
OPS-A-PC5	237	-312	665.1	791.3	722	724.3
OPS-A-PC5	238	-313	666	792.8	723	725.3
OPS-A-PC5	239	-314	666.7	794.1	723.9	726.4
OPS-A-PC5	240	-315	667.3	795.3	724.9	727.4
OPS-A-PC5	241	-316	668.3	796.6	725.8	728.4
OPS-A-PC5	242	-317	669.6	797.7	726.9	729.4
OPS-A-PC5	243	-318	670.5	798.4	727.9	730.4
OPS-A-PC5	244	-319	671.4	799.3	729	731.5
OPS-A-PC5	245	-320	672.3	800.6	730	732.5
OPS-A-PC5	246	-321	673.5	801.3	731	733.5
OPS-A-PC5	247	-322	674.4	802.3	732	734.6
OPS-A-PC5	248	-323	675.7	803.9	733	735.6
OPS-A-PC5	249	-324	676.7	805.1	733.9	736.6
OPS-A-PC5	250	-325	677.4	806.7	734.9	737.6
OPS-A-PC5	251	-326	678.6	808	735.8	738.6
OPS-A-PC5	252	-327	679.7	808.9	736.7	739.6
OPS-A-PC5	253	-328	681.2	810.2	737.6	740.6
OPS-A-PC5	254	-329	682.1	811.5	738.6	741.7
OPS-A-PC5	255	-330	683	812.9	739.5	742.6
OPS-A-PC5	256	-331	684.1	813.9	740.3	743.6
OPS-A-PC5	257	-332	685	815	741.4	744.7
OPS-A-PC5	258	-333	685.9	816.6	742.3	745.7
OPS-A-PC5	259	-334	686.9	817.8	743.3	746.7
OPS-A-PC5	260	-335	687.7	819.1	744.2	747.7
OPS-A-PC5	261	-336	688.7	820.2	745.1	748.7
OPS-A-PC5	262	-337	689.6	821.2	746	749.6
OPS-A-PC5	263	-338	690.3	822.4	747	750.6
OPS-A-PC5	264	-339	691.1	823.6	748	751.7
OPS-A-PC5	265	-340	691.8	825	749	752.6
OPS-A-PC5	266	-341	692.9	825.9	749.9	753.6
OPS-A-PC5	267	-342	693.8	827.2	750.9	754.7
OPS-A-PC5	268	-343	694.8	828.6	751.9	755.7
OPS-A-PC5	269	-344	695.7	829.9	753.1	756.8
OPS-A-PC5	270	-345	696.6	831.4	754.1	757.8
OPS-A-PC5	271	-346	697.7	832.5	755.2	758.8
OPS-A-PC5	272	-347	698.7	833.5	756.2	759.8
OPS-A-PC5	273	-348	699.3	834.5	757	760.8
OPS-A-PC5	274	-349	700.4	835.5	758	761.8
OPS-A-PC5	275	-350	701.3	836.6	759.1	762.8
OPS-A-PC5	276	-351	702.3	837.8	760.1	763.8
OPS-A-PC5	277	-352	703.4	839	761.1	764.8
OPS-A-PC5	278	-353	704.2	839.8	762.1	765.8
OPS-A-PC5	279	-354	705.1	841	763	766.9
OPS-A-PC5	280	-355	705.8	842.3	764.2	767.9
OPS-A-PC5	281	-356	707.4	843.7	765.2	769
OPS-A-PC5	282	-357	708.6	844.6	766.2	770.1
OPS-A-PC5	283	-358	709.3	846.1	767.3	771.2
OPS-A-PC5	284	-359	710.3	847.5	768.4	772.3
OPS-A-PC5	285	-360	711.4	849.2	769.5	773.4
OPS-A-PC5	286	-361	712.2	850.4	770.7	774.6
OPS-A-PC5	287	-362	713.3	851.5	771.9	775.7
OPS-A-PC5	288	-363	714.7	853	773	776.8
OPS-A-PC5	289	-364	715.7	854.5	774.2	778
OPS-A-PC5	290	-365	716.3	855.7	775.3	779.1
OPS-A-PC5	291	-366	717.3	856.5	776.3	780.2
OPS-A-PC5	292	-367	718.4	857.8	777.4	781.3
OPS-A-PC5	293	-368	719.6	859	778.5	782.4
OPS-A-PC5	294	-369	720.1	860.3	779.6	783.5
OPS-A-PC5	295	-370	721.1	861.6	780.7	784.7
OPS-A-PC5	296	-371	721.9	862.9	781.9	785.9
OPS-A-PC5	297	-372	722.8	863.9	783	787
OPS-A-PC5	298	-373	724	865.7	784.2	788.1
OPS-A-PC5	299	-374	724.7	866.9	785.2	789.3
OPS-A-PC5	300	-375	725.5	869.1	786.4	790.4
OPS-A-PC5	301	-376	726.9	870.1	787.5	791.6
OPS-A-PC5	302	-377	727.9	871.4	788.6	792.7
OPS-A-PC5	303	-378	729	872.5	789.7	793.9
OPS-A-PC5	304	-379	730.4	874	790.9	795
OPS-A-PC5	305	-380	731.2	875.5	792.1	796.2
OPS-A-PC5	306	-381	732.1	876.4	793.1	797.3
OPS-A-PC5	307	-382	732.8	877.6	794.2	798.4
OPS-A-PC5	308	-383	734.2	878.7	795.2	799.5
OPS-A-PC5	309	-384	735.1	879.6	796.3	800.6
OPS-A-PC5	310	-385	735.8	881.1	797.5	801.7
OPS-A-PC5	311	-386	736.8	881.9	798.7	802.8
OPS-A-PC5	312	-387	737.7	882.8	799.9	803.9
OPS-A-PC5	313	-388	738.5	884.3	801.1	805.1
OPS-A-PC5	314	-389	739.4	885.2	802.2	806.2
OPS-A-PC5	315	-390	740.1	886.8	803.2	807.3
OPS-A-PC5	316	-391	741.1	887.8	804.4	808.4
OPS-A-PC5	317	-392	742.3	888.6	805.5	809.6
OPS-A-PC5	318	-393	742.8	890.1	806.6	810.8
OPS-A-PC5	319	-394	743.8	891.4	807.8	812
OPS-A-PC5	320	-395	745	893.3	808.9	813.1
OPS-A-PC5	321	-396	745.5	894	809.9	814.2
OPS-A-PC5	322	-397	746.6	895.1	810.8	815.2
OPS-A-PC5	323	-398	747.4	896.2	811.9	816.2
OPS-A-PC5	324	-399	748.3	897.1	812.8	817.2
OPS-A-PC5	325	-400	749	898.5	813.7	818.2
OPS-A-PC5	326	-401	750.2	899.5	814.8	819.4
OPS-A-PC5	327	-402	751.2	900.8	815.9	820.6
OPS-A-PC5	328	-403	752.4	902	817	821.7
OPS-A-PC5	329	-404	753.2	903.3	818.1	822.8
OPS-A-PC5	330	-405	753.9	905	819.3	824
OPS-A-PC5	331	-406	755.3	905.8	820.5	825.1
OPS-A-PC5	332	-407	756.2	907.1	821.5	826.2
OPS-A-PC5	333	-408	757.2	908.2	822.7	827.4
OPS-A-PC5	334	-409	758.4	909.6	823.6	828.5
OPS-A-PC5	335	-410	759.2	911.4	824.8	829.7
OPS-A-PC5	336	-411	760.4	912.7	826	830.8
OPS-A-PC5	337	-412	761.4	914	827.1	831.9
OPS-A-PC5	338	-413	762.8	915	828.3	833
OPS-A-PC5	339	-414	763.9	916.1	829.3	834.2
OPS-A-PC5	340	-415	764.9	918.2	830.5	835.3
OPS-A-PC5	341	-416	766.3	919.2	831.6	836.5
OPS-A-PC5	342	-417	767.4	919.7	832.8	837.6
OPS-A-PC5	343	-418	768.4	920.7	833.8	838.8
OPS-A-PC5	344	-419	769.3	922.1	834.9	839.9
OPS-A-PC5	345	-420	770.2	923.9	836	841.1
OPS-A-PC5	346	-421	771.5	924.9	837	842.2
OPS-A-PC5	347	-422	772.8	925.8	838.1	843.3
OPS-A-PC6	0	-70	-112.7	-41.2	-75.7	-75.3
OPS-A-PC6	1	-71	-109	-35.9	-71.1	-70.7
OPS-A-PC6	2	-72	-106.1	-26.2	-66.9	-66
OPS-A-PC6	3	-73	-103.9	-14	-63	-61.3
OPS-A-PC6	4	-74	-102.7	-0.4	-59.9	-56.9
OPS-A-PC6	5	-75	-101.4	14.4	-56.9	-52.5
OPS-A-PC6	6	-76	-97.3	18.8	-51.9	-47.6
OPS-A-PC6	7	-77	-94.2	25.5	-47.3	-42.9
OPS-A-PC6	8	-78	-91.3	33.6	-42.7	-38.1
OPS-A-PC6	9	-79	-89.3	44.1	-38.6	-33.4
OPS-A-PC6	10	-80	-87.6	55.2	-34.8	-28.8
OPS-A-PC6	11	-81	-83.7	59.9	-29.8	-23.9
OPS-A-PC6	12	-82	-80.3	65.8	-24.6	-19
OPS-A-PC6	13	-83	-77.8	72.6	-19.4	-14.1
OPS-A-PC6	14	-84	-75.8	81.4	-14.6	-9.3
OPS-A-PC6	15	-85	-74.2	90.8	-10.2	-4.4
OPS-A-PC6	16	-86	-69.8	95.7	-5.3	0.4
OPS-A-PC6	17	-87	-67.1	101.4	-0.4	5.3
OPS-A-PC6	18	-88	-64	109.7	4.4	10.2
OPS-A-PC6	19	-89	-61.8	117.8	9.2	15.1
OPS-A-PC6	20	-90	-59.8	126.4	13.8	20
OPS-A-PC6	21	-91	-55.2	130.3	18.8	24.7
OPS-A-PC6	22	-92	-51.5	135.2	23.9	29.5
OPS-A-PC6	23	-93	-48.6	141	29	34.3
OPS-A-PC6	24	-94	-45.7	147.4	33.8	39.1
OPS-A-PC6	25	-95	-43.4	156.7	38.4	43.7
OPS-A-PC6	26	-96	-38.8	161.5	43.5	48.7
OPS-A-PC6	27	-97	-35.1	166.5	48.5	53.7
OPS-A-PC6	28	-98	-32.3	172.1	53.8	58.6
OPS-A-PC6	29	-99	-29.3	179.8	58.6	63.6
OPS-A-PC6	30	-100	-26.9	187.5	63.6	68.5
OPS-A-PC6	31	-101	-22.8	191.3	68.2	73.3
OPS-A-PC6	32	-102	-19	195.6	73.2	78.1
OPS-A-PC6	33	-103	-16.1	201.7	78.2	82.9
OPS-A-PC6	34	-104	-13.7	209.1	82.8	87.7
OPS-A-PC6	35	-105	-11.4	216.6	87.5	92.5
OPS-A-PC6	36	-106	-5.9	221	92.2	97.3
OPS-A-PC6	37	-107	-1.1	226.1	97	102.2
OPS-A-PC6	38	-108	1.9	231.8	101.6	107
OPS-A-PC6	39	-109	5.1	238.7	106.2	111.8
OPS-A-PC6	40	-110	6.9	246.1	110.6	116.4
OPS-A-PC6	41	-111	11.6	250	115.5	121.2
OPS-A-PC6	42	-112	15.3	254.8	120.4	126
OPS-A-PC6	43	-113	18.9	259.6	125.2	130.9
OPS-A-PC6	44	-114	22.4	265.8	130.1	135.7
OPS-A-PC6	45	-115	25.2	272.9	134.8	140.5
OPS-A-PC6	46	-116	30.5	276.5	139.7	145.4
OPS-A-PC6	47	-117	35.1	281.2	144.9	150.3
OPS-A-PC6	48	-118	39.2	286.8	150.1	155.3
OPS-A-PC6	49	-119	42.4	292.4	155.2	160.1
OPS-A-PC6	50	-120	44.9	300.7	160.3	165
OPS-A-PC6	51	-121	49.7	304.6	165	169.7
OPS-A-PC6	52	-122	54.3	309.4	170.1	174.5
OPS-A-PC6	53	-123	57.7	314	175.2	179.4
OPS-A-PC6	54	-124	61.4	319.5	180.5	184.2
OPS-A-PC6	55	-125	64.2	327.1	185.6	189.1
OPS-A-PC6	56	-126	68.9	330.8	190.7	193.9
OPS-A-PC6	57	-127	73.4	334.3	195.8	198.8
OPS-A-PC6	58	-128	77.2	338.8	200.6	203.5
OPS-A-PC6	59	-129	80.2	343.8	205.3	208.3
OPS-A-PC6	60	-130	83.2	349.5	209.8	212.9
OPS-A-PC6	61	-131	89.4	353.3	214.9	217.7
OPS-A-PC6	62	-132	94	358.4	219.6	222.7
OPS-A-PC6	63	-133	97.9	363.4	224.9	227.6
OPS-A-PC6	64	-134	102	369.2	230.3	232.6
OPS-A-PC6	65	-135	104.9	376.5	235.4	237.4
OPS-A-PC6	66	-136	110.2	380	240.1	242.3
OPS-A-PC6	67	-137	114.5	383.8	244.8	247.2
OPS-A-PC6	68	-138	118.3	389.2	249.9	252.1
OPS-A-PC6	69	-139	123.1	394.9	254.7	257
OPS-A-PC6	70	-140	126.1	401.6	259.4	261.8
OPS-A-PC6	71	-141	131.5	406.6	264.6	266.8
OPS-A-PC6	72	-142	136.2	411	269.6	271.8
OPS-A-PC6	73	-143	140.8	416.2	274.6	276.8
OPS-A-PC6	74	-144	144.3	422.2	279.5	281.9
OPS-A-PC6	75	-145	148.1	428.3	284.2	286.8
OPS-A-PC6	76	-146	153.6	431.8	289.1	291.4
OPS-A-PC6	77	-147	158.2	436.5	294.1	296.3
OPS-A-PC6	78	-148	162.5	441.3	299	301.1
OPS-A-PC6	79	-149	166.6	446.4	304.1	305.9
OPS-A-PC6	80	-150	170.2	452.3	309	310.6
OPS-A-PC6	81	-151	176.3	456	313.8	315.6
OPS-A-PC6	82	-152	181	459.7	319.2	320.5
OPS-A-PC6	83	-153	185.5	463.6	324.4	325.5
OPS-A-PC6	84	-154	188.5	469.5	329.2	330.3
OPS-A-PC6	85	-155	193.4	475.1	334	335.3
OPS-A-PC6	86	-156	198.9	478.5	338.6	340.1
OPS-A-PC6	87	-157	204.8	482.7	343.6	344.8
OPS-A-PC6	88	-158	209.2	486.6	348.7	349.6
OPS-A-PC6	89	-159	212.6	491.9	353.4	354.3
OPS-A-PC6	90	-160	216.9	497.6	358.3	359.1
OPS-A-PC6	91	-161	222.1	501.2	363.2	363.9
OPS-A-PC6	92	-162	226.8	505.4	368	368.6
OPS-A-PC6	93	-163	233.1	510.4	372.9	373.3
OPS-A-PC6	94	-164	236.8	515.4	377.8	378.2
OPS-A-PC6	95	-165	240	520.7	382.4	382.8
OPS-A-PC6	96	-166	246.6	524.8	387.6	387.7
OPS-A-PC6	97	-167	251.2	528.2	392.7	392.5
OPS-A-PC6	98	-168	255.8	531.8	397.6	397.4
OPS-A-PC6	99	-169	259.8	536.3	402.4	402.4
OPS-A-PC6	100	-170	263.8	542.2	407.4	407.3
OPS-A-PC6	101	-171	271	545.5	412.1	412.1
OPS-A-PC6	102	-172	276	548.5	416.7	417
OPS-A-PC6	103	-173	280.9	552.9	421.9	422
OPS-A-PC6	104	-174	285.2	558.1	426.8	426.8
OPS-A-PC6	105	-175	288.7	563.5	431.7	431.7
OPS-A-PC6	106	-176	295	566.5	436.7	436.4
OPS-A-PC6	107	-177	300.6	570.8	441.6	441.1
OPS-A-PC6	108	-178	304	575.2	446.4	445.8
OPS-A-PC6	109	-179	308.3	580.1	451.2	450.5
OPS-A-PC6	110	-180	311.9	586.2	456.1	455.3
OPS-A-PC6	111	-181	317.7	589.8	461	460.1
OPS-A-PC6	112	-182	323.1	593.1	465.8	464.9
OPS-A-PC6	113	-183	329.1	598.2	470.6	469.8
OPS-A-PC6	114	-184	333.3	603.1	475.4	474.6
OPS-A-PC6	115	-185	337.2	608.9	479.9	479.4
OPS-A-PC6	116	-186	343.9	611.7	484.9	484.3
OPS-A-PC6	117	-187	350.3	614.5	489.6	489.1
OPS-A-PC6	118	-188	354.9	618.2	494.6	493.9
OPS-A-PC6	119	-189	359.8	622.2	499.4	498.8
OPS-A-PC6	120	-190	364.4	627.7	503.8	503.5
OPS-A-PC6	121	-191	372.2	630.6	509.1	508.4
OPS-A-PC6	122	-192	378.4	634	514	513.2
OPS-A-PC6	123	-193	383.2	637.8	519.1	518.1
OPS-A-PC6	124	-194	387.7	641.9	524.1	522.9
OPS-A-PC6	125	-195	392.1	647.3	528.9	527.7
OPS-A-PC6	126	-196	399.5	650.2	534.1	532.8
OPS-A-PC6	127	-197	406	653.8	539.1	537.7
OPS-A-PC6	128	-198	411.7	657.5	544.2	542.7
OPS-A-PC6	129	-199	416.7	662.6	549.3	547.7
OPS-A-PC6	130	-200	420.9	667.9	554.3	552.6
OPS-A-PC6	131	-201	428.4	671.3	559.2	557.4
OPS-A-PC6	132	-202	434.2	674.8	564	562
OPS-A-PC6	133	-203	439.3	677.9	568.8	566.7
OPS-A-PC6	134	-204	444.1	683	573.6	571.4
OPS-A-PC6	135	-205	448.5	688.2	578.4	576.1
OPS-A-PC6	136	-206	455.8	691.2	583	580.9
OPS-A-PC6	137	-207	462.6	694.6	587.8	585.7
OPS-A-PC6	138	-208	469.6	698.4	593.1	590.6
OPS-A-PC6	139	-209	474.9	702.9	598.2	595.4
OPS-A-PC6	140	-210	479.7	709	603	600.3
OPS-A-PC6	141	-211	488	711.3	608.4	605
OPS-A-PC6	142	-212	495.2	714.3	613.7	609.8
OPS-A-PC6	143	-213	502	717.9	618.7	614.5
OPS-A-PC6	144	-214	507.7	722.1	624.1	619.3
OPS-A-PC6	145	-215	512.9	727	629.1	624
OPS-A-PC6	146	-216	517.4	726.1	630.5	625.7
OPS-A-PC6	147	-217	520.4	728.3	633.2	628.3
OPS-A-PC6	148	-218	523.3	730	635.9	630.8
OPS-A-PC6	149	-219	525.3	733.1	638.5	633.5
OPS-A-PC6	150	-220	527.6	736	641	636
OPS-A-PC6	150	-220	551.6	747.2	656.3	651.3
OPS-A-PC6	151	-221	552.9	747.9	657.2	652.1
OPS-A-PC6	152	-222	554.2	749	658.1	653
OPS-A-PC6	153	-223	555.5	749.5	658.9	653.9
OPS-A-PC6	154	-224	556.4	750.7	659.8	654.8
OPS-A-PC6	155	-225	556.7	751.3	660.2	655.2
OPS-A-PC6	156	-226	557.4	752.1	660.8	655.8
OPS-A-PC6	157	-227	558.3	752.6	661.5	656.5
OPS-A-PC6	158	-228	559.1	753.3	662	657.2
OPS-A-PC6	159	-229	559.7	754	662.6	657.9
OPS-A-PC6	160	-230	558.6	756.4	663.1	658.4
OPS-A-PC6	161	-231	559.4	757.1	663.9	659.3
OPS-A-PC6	162	-232	560.5	757.9	664.7	660.2
OPS-A-PC6	163	-233	561.5	759.1	665.5	661.1
OPS-A-PC6	164	-234	562.6	760.1	666.4	662
OPS-A-PC6	165	-235	563.3	760.9	667.1	662.8
OPS-A-PC6	166	-236	564.1	761.8	667.9	663.8
OPS-A-PC6	167	-237	565.2	762.7	668.7	664.7
OPS-A-PC6	168	-238	566.1	763.8	669.5	665.6
OPS-A-PC6	169	-239	566.9	765.2	670.3	666.5
OPS-A-PC6	170	-240	568	766.3	671.1	667.4
OPS-A-PC6	171	-241	568.9	767.1	671.8	668.2
OPS-A-PC6	172	-242	569.7	767.8	672.8	669
OPS-A-PC6	173	-243	570.5	768.7	673.4	669.9
OPS-A-PC6	174	-244	571.4	769.6	674	670.7
OPS-A-PC6	175	-245	571.9	771	674.7	671.6
OPS-A-PC6	176	-246	573.2	771.6	675.6	672.4
OPS-A-PC6	177	-247	574.4	772.8	676.5	673.3
OPS-A-PC6	178	-248	575.5	773.6	677.3	674.1
OPS-A-PC6	179	-249	576.5	774.7	678.2	675
OPS-A-PC6	180	-250	577.5	776	678.9	675.8
OPS-A-PC6	181	-251	578.5	776.7	679.9	676.7
OPS-A-PC6	182	-252	579.5	777.5	680.8	677.6
OPS-A-PC6	183	-253	580.2	777.7	681.5	678.4
OPS-A-PC6	184	-254	580.9	778.8	682.3	679.3
OPS-A-PC6	185	-255	581.9	779.7	683.1	680.1
OPS-A-PC6	186	-256	583.5	780.4	683.9	681
OPS-A-PC6	187	-257	584.7	781.2	684.7	681.8
OPS-A-PC6	188	-258	585.7	781.9	685.4	682.6
OPS-A-PC6	189	-259	586.4	783	686.1	683.5
OPS-A-PC6	190	-260	587.1	784	686.8	684.3
OPS-A-PC6	191	-261	588.7	784.7	687.7	685.2
OPS-A-PC6	192	-262	589.7	785.6	688.5	686.1
OPS-A-PC6	193	-263	590.8	785.9	689.3	686.9
OPS-A-PC6	194	-264	592	786.8	690.1	687.8
OPS-A-PC6	195	-265	593.1	787.8	690.7	688.7
OPS-A-PC6	196	-266	594.3	788.7	691.6	689.6
OPS-A-PC6	197	-267	595.2	790.1	692.5	690.6
OPS-A-PC6	198	-268	596	791.1	693.3	691.4
OPS-A-PC6	199	-269	597	792.6	694.1	692.3
OPS-A-PC6	200	-270	597.7	793.9	695	693.2
OPS-A-PC6	201	-271	598.7	793.9	695.7	694.1
OPS-A-PC6	202	-272	599.6	794.6	696.4	694.9
OPS-A-PC6	203	-273	600.3	795.6	697.3	695.8
OPS-A-PC6	204	-274	601.1	797	698.1	696.6
OPS-A-PC6	205	-275	601.6	798.1	699	697.4
OPS-A-PC6	206	-276	602.7	798.9	699.7	698.3
OPS-A-PC6	207	-277	603.9	799.6	700.4	699.2
OPS-A-PC6	208	-278	604.8	800.8	701.1	700.1
OPS-A-PC6	209	-279	605.7	801.7	701.9	701
OPS-A-PC6	210	-280	606.5	802.4	702.4	701.8
OPS-A-PC6	211	-281	607.7	803.5	703.2	702.7
OPS-A-PC6	212	-282	608.7	804.3	703.9	703.6
OPS-A-PC6	213	-283	609.8	805.3	704.8	704.4
OPS-A-PC6	214	-284	610.7	806.2	705.5	705.3
OPS-A-PC6	215	-285	611.6	807	706.5	706.2
OPS-A-PC6	216	-286	612.9	808.1	707.2	707.1
OPS-A-PC6	217	-287	614.5	808.9	707.9	707.9
OPS-A-PC6	218	-288	615.4	809.5	708.8	708.8
OPS-A-PC6	219	-289	616.4	810.6	709.7	709.7
OPS-A-PC6	220	-290	617.3	811.5	710.6	710.5
OPS-A-PC6	221	-291	618.6	812.3	711.3	711.4
OPS-A-PC6	222	-292	619.4	813.2	712.1	712.2
OPS-A-PC6	223	-293	620.4	814.2	712.9	713.1
OPS-A-PC6	224	-294	621.4	815.4	713.7	714
OPS-A-PC6	225	-295	622.2	816.7	714.6	714.9
OPS-A-PC6	226	-296	623.6	817.3	715.5	715.7
OPS-A-PC6	227	-297	624.8	818.1	716.1	716.5
OPS-A-PC6	228	-298	625.6	818.6	716.7	717.4
OPS-A-PC6	229	-299	626.5	819.6	717.5	718.3
OPS-A-PC6	230	-300	627.4	820.4	718.3	719.1
OPS-A-PC6	231	-301	628.7	821.5	719.1	720
OPS-A-PC6	232	-302	629.5	822.5	719.7	720.8
OPS-A-PC6	233	-303	630.5	823.3	720.5	721.7
OPS-A-PC6	234	-304	631.6	824.1	721.2	722.5
OPS-A-PC6	235	-305	632.4	825.5	721.8	723.4
OPS-A-PC6	236	-306	633.6	825.9	722.8	724.3
OPS-A-PC6	237	-307	634.7	826.1	723.6	725.1
OPS-A-PC6	238	-308	635.4	827.6	724.3	726
OPS-A-PC6	239	-309	636.3	828.4	725.3	726.9
OPS-A-PC6	240	-310	637.1	828.9	725.9	727.7
OPS-A-PC6	241	-311	638.3	830	726.9	728.6
OPS-A-PC6	242	-312	639.1	830.7	727.6	729.4
OPS-A-PC6	243	-313	640.2	831.9	728.5	730.4
OPS-A-PC6	244	-314	641.3	833.2	729.4	731.3
OPS-A-PC6	245	-315	642.2	834.1	730.3	732.1
OPS-A-PC6	246	-316	643.3	835	731.1	733
OPS-A-PC6	247	-317	644.2	835.9	732	733.9
OPS-A-PC6	248	-318	645.3	836.8	732.8	734.9
OPS-A-PC6	249	-319	646.3	838.1	733.7	735.7
OPS-A-PC6	250	-320	647	839	734.4	736.6
OPS-A-PC6	251	-321	648.2	839.9	735.3	737.5
OPS-A-PC6	252	-322	649.1	840.9	736.1	738.4
OPS-A-PC6	253	-323	649.9	841.4	736.8	739.2
OPS-A-PC6	254	-324	650.6	842.5	737.6	740.1
OPS-A-PC6	255	-325	651.4	843.5	738.5	741
OPS-A-PC6	256	-326	652.8	844.2	739.4	742
OPS-A-PC6	257	-327	653.6	845.2	740.2	742.9
OPS-A-PC6	258	-328	654.3	846.5	741	743.8
OPS-A-PC6	259	-329	655.1	847.3	741.9	744.7
OPS-A-PC6	260	-330	655.6	848.2	742.6	745.5
OPS-A-PC6	261	-331	656.9	849	743.6	746.5
OPS-A-PC6	262	-332	657.8	850.2	744.6	747.5
OPS-A-PC6	263	-333	658.7	851.2	745.5	748.4
OPS-A-PC6	264	-334	659.8	852.1	746.5	749.4
OPS-A-PC6	265	-335	660.6	853.3	747.5	750.4
OPS-A-PC6	266	-336	661.7	854.2	748.2	751.3
OPS-A-PC6	267	-337	662.7	855.2	749.2	752.3
OPS-A-PC6	268	-338	663.3	856.2	750.1	753.3
OPS-A-PC6	269	-339	664.2	857.1	751	754.3
OPS-A-PC6	270	-340	665	858.4	751.8	755.2
OPS-A-PC6	271	-341	666.2	859.1	752.6	756.2
OPS-A-PC6	272	-342	667.1	859.9	753.6	757.1
OPS-A-PC6	273	-343	668.1	861.1	754.5	758.1
OPS-A-PC6	274	-344	669.1	861.8	755.4	759
OPS-A-PC6	275	-345	670.2	862.8	756.1	759.9
OPS-A-PC6	276	-346	671	863.8	757.1	760.9
OPS-A-PC6	277	-347	672	864.4	758	761.8
OPS-A-PC6	278	-348	672.8	865.1	758.9	762.7
OPS-A-PC6	279	-349	673.5	866.1	759.9	763.6
OPS-A-PC6	280	-350	674.3	867.2	760.8	764.6
OPS-A-PC6	281	-351	675.3	868	761.7	765.5
OPS-A-PC6	282	-352	676.2	868.9	762.5	766.4
OPS-A-PC6	283	-353	677.1	869.6	763.4	767.3
OPS-A-PC6	284	-354	677.9	870.8	764.1	768.2
OPS-A-PC6	285	-355	678.5	871.6	764.9	769
OPS-A-PC6	286	-356	679.6	872.7	765.7	770
OPS-A-PC6	287	-357	680.5	873.4	766.6	770.9
OPS-A-PC6	288	-358	681.3	874.2	767.4	771.8
OPS-A-PC6	289	-359	681.8	875	768.2	772.7
OPS-A-PC6	290	-360	682.6	876.4	769.1	773.6
OPS-A-PC6	291	-361	683.5	876.8	769.9	774.5
OPS-A-PC6	292	-362	684.8	877.7	770.8	775.5
OPS-A-PC6	293	-363	685.6	878.7	771.6	776.4
OPS-A-PC6	294	-364	686.3	879.9	772.5	777.3
OPS-A-PC6	295	-365	687.3	880.9	773.1	778.2
OPS-A-PC6	296	-366	688	881.6	773.9	779.2
OPS-A-PC6	297	-367	688.9	882.5	774.9	780.1
OPS-A-PC6	298	-368	689.7	883.5	775.8	781.1
OPS-A-PC6	299	-369	690.3	884.7	776.8	781.9
OPS-A-PC7	0	-86	-114.8	-43.5	-76.6	-76.4
OPS-A-PC7	1	-87	-111.1	-38.6	-72.4	-72.3
OPS-A-PC7	2	-88	-108.5	-30.4	-68.7	-68.1
OPS-A-PC7	3	-89	-106.7	-19.9	-65.5	-64.1
OPS-A-PC7	4	-90	-105.3	-8	-62.7	-60.3
OPS-A-PC7	5	-91	-104.2	4.4	-59.9	-56.5
OPS-A-PC7	6	-92	-100.8	9.4	-55.6	-52.3
OPS-A-PC7	7	-93	-98	15.2	-51.3	-48
OPS-A-PC7	8	-94	-96	21.6	-47.4	-43.8
OPS-A-PC7	9	-95	-94.3	30.7	-43.7	-39.5
OPS-A-PC7	10	-96	-92.9	41.4	-40.1	-35.4
OPS-A-PC7	11	-97	-88.2	45	-35.9	-31
OPS-A-PC7	12	-98	-85.2	49.9	-31.4	-26.7
OPS-A-PC7	13	-99	-82.9	56.4	-27.2	-22.3
OPS-A-PC7	14	-100	-80.5	65.2	-23.3	-17.9
OPS-A-PC7	15	-101	-78.6	74.9	-19.5	-13.6
OPS-A-PC7	16	-102	-74.7	78.5	-15	-9.2
OPS-A-PC7	17	-103	-71.8	83.2	-10.4	-4.8
OPS-A-PC7	18	-104	-69.2	88.6	-6.3	-0.5
OPS-A-PC7	19	-105	-67.6	95	-2.1	3.8
OPS-A-PC7	20	-106	-65.9	104.1	2	8.1
OPS-A-PC7	21	-107	-61.4	107.5	6.2	12.3
OPS-A-PC7	22	-108	-58.4	112.1	10.8	16.5
OPS-A-PC7	23	-109	-55.5	117.8	14.8	20.7
OPS-A-PC7	24	-110	-53.7	124.5	18.9	24.9
OPS-A-PC7	25	-111	-51.4	131.9	22.9	29.1
OPS-A-PC7	26	-112	-47.8	135.3	27.2	33.3
OPS-A-PC7	27	-113	-44.7	138.7	31.3	37.5
OPS-A-PC7	28	-114	-41.6	144	35.6	41.6
OPS-A-PC7	29	-115	-39.7	149.4	39.7	45.6
OPS-A-PC7	30	-116	-37.5	155.7	43.8	49.7
OPS-A-PC7	31	-117	-34	159	48	53.9
OPS-A-PC7	32	-118	-31	162.6	52.2	58.1
OPS-A-PC7	33	-119	-28	168.2	56.5	62.3
OPS-A-PC7	34	-120	-25	173.4	61	66.6
OPS-A-PC7	35	-121	-23	179.4	65.1	70.8
OPS-A-PC7	36	-122	-17.8	183.1	69	74.9
OPS-A-PC7	37	-123	-14.6	187.1	73.1	79.1
OPS-A-PC7	38	-124	-11.1	191.5	77.3	83.2
OPS-A-PC7	39	-125	-8.9	196.1	81.2	87.2
OPS-A-PC7	40	-126	-6.7	202.7	85	91.2
OPS-A-PC7	41	-127	-2.7	206.1	88.9	95.4
OPS-A-PC7	42	-128	1.4	210	92.9	99.6
OPS-A-PC7	43	-129	4.6	215	96.8	103.9
OPS-A-PC7	44	-130	7.6	219.5	100.8	108.1
OPS-A-PC7	45	-131	9.1	225.6	104.5	112.3
OPS-A-PC7	46	-132	13.7	228.6	108.7	116.5
OPS-A-PC7	47	-133	17.7	232.3	113	120.9
OPS-A-PC7	48	-134	21.2	235.8	117	125.2
OPS-A-PC7	49	-135	24.2	240.2	120.6	129.5
OPS-A-PC7	50	-136	26.7	245.6	124.7	133.8
OPS-A-PC7	51	-137	31.6	250.1	129.7	139.2
OPS-A-PC7	52	-138	35.9	256	135.3	144.6
OPS-A-PC7	53	-139	39.7	263.3	141.1	150
OPS-A-PC7	54	-140	42.8	271.2	147.3	155.3
OPS-A-PC7	55	-141	45.2	280.3	153.8	160.7
OPS-A-PC7	56	-142	52.4	285.8	160	166.8
OPS-A-PC7	57	-143	57.8	292.4	166.9	172.9
OPS-A-PC7	58	-144	61.7	301.1	173.9	179.1
OPS-A-PC7	59	-145	65.2	310.4	181	185.2
OPS-A-PC7	60	-146	68.1	322.2	187.5	191.5
OPS-A-PC7	61	-147	74.3	326.6	193.8	197.5
OPS-A-PC7	62	-148	79.6	331.8	200.1	203.5
OPS-A-PC7	63	-149	84.3	339.2	206.7	209.6
OPS-A-PC7	64	-150	88.1	347.2	213.2	215.7
OPS-A-PC7	65	-151	91.9	358.1	219.5	221.7
OPS-A-PC7	66	-152	97.2	363.9	225.6	227.9
OPS-A-PC7	67	-153	102.6	371.1	232	234.1
OPS-A-PC7	68	-154	107.1	377.5	238.6	240.2
OPS-A-PC7	69	-155	110.6	386.1	244.6	246.4
OPS-A-PC7	70	-156	114.2	396.2	250.7	252.6
OPS-A-PC7	71	-157	120.7	401.5	257.1	258.9
OPS-A-PC7	72	-158	127.2	407.2	263.7	265.3
OPS-A-PC7	73	-159	132.4	413.6	270.1	271.7
OPS-A-PC7	74	-160	137.1	420.9	276.4	278.1
OPS-A-PC7	75	-161	140.5	429.8	283	284.6
OPS-A-PC7	76	-162	147.3	434	289.5	290.7
OPS-A-PC7	77	-163	153.3	439.3	295.9	296.9
OPS-A-PC7	78	-164	158.1	446.1	302	303.1
OPS-A-PC7	79	-165	163.1	452.9	308.1	309.4
OPS-A-PC7	80	-166	167.4	461.6	313.8	315.6
OPS-A-PC7	81	-167	175.5	466.2	320.1	321.9
OPS-A-PC7	82	-168	183.7	471	326.8	328.2
OPS-A-PC7	83	-169	188.4	476	333.2	334.6
OPS-A-PC7	84	-170	192.4	482.8	339.7	340.9
OPS-A-PC7	85	-171	196.3	492.1	346.2	347.2
OPS-A-PC7	86	-172	203.5	496.5	352.4	353.5
OPS-A-PC7	87	-173	210.9	501.8	359.1	359.7
OPS-A-PC7	88	-174	216.8	507.2	365.3	365.8
OPS-A-PC7	89	-175	220.9	513.4	372	371.9
OPS-A-PC7	90	-176	225	520.8	378.7	378.1
OPS-A-PC7	91	-177	234.4	524.8	385.2	384.4
OPS-A-PC7	92	-178	240.5	529.1	392.1	390.7
OPS-A-PC7	93	-179	247.5	534.8	398.4	397
OPS-A-PC7	94	-180	253.3	541.4	404.8	403.3
OPS-A-PC7	95	-181	257.4	549.2	410.9	409.6
OPS-A-PC7	96	-182	264.5	553.3	416.7	415.5
OPS-A-PC7	97	-183	272	557.8	422.9	421.5
OPS-A-PC7	98	-184	278.2	564.6	429	427.4
OPS-A-PC7	99	-185	282.7	571.1	435.3	433.4
OPS-A-PC7	100	-186	286.8	578.3	440.6	439.4
OPS-A-PC7	101	-187	296.2	582.8	446.8	445.4
OPS-A-PC7	102	-188	304.9	587.7	452.8	451.5
OPS-A-PC7	103	-189	311.6	592.9	458.8	457.6
OPS-A-PC7	104	-190	317.2	598.8	464.7	463.6
OPS-A-PC7	105	-191	322.3	606.4	470.7	469.7
OPS-A-PC7	106	-192	330.5	609.8	477	475.9
OPS-A-PC7	107	-193	337.6	613.7	483	482.1
OPS-A-PC7	108	-194	342.3	618.3	489.5	488.4
OPS-A-PC7	109	-195	347.3	625	496.2	494.7
OPS-A-PC7	110	-196	351.9	632.4	502.5	501
OPS-A-PC7	111	-197	360	635.4	508.6	507.1
OPS-A-PC7	112	-198	368.2	639.5	515	513.4
OPS-A-PC7	113	-199	375.4	643.6	521.6	519.5
OPS-A-PC7	114	-200	381	648.9	528.2	525.8
OPS-A-PC7	115	-201	386	654.6	534.4	531.9
OPS-A-PC7	116	-202	394.9	657.8	540.4	538.1
OPS-A-PC7	117	-203	404	661.8	546.7	544.3
OPS-A-PC7	118	-204	411.2	665.9	552.9	550.5
OPS-A-PC7	119	-205	418.2	670.7	559.6	556.7
OPS-A-PC7	120	-206	423.4	677.6	565.8	563
OPS-A-PC7	121	-207	433.1	680.6	571.4	568.7
OPS-A-PC7	122	-208	442	684	577.3	574.7
OPS-A-PC7	123	-209	449.2	688.5	583.6	580.6
OPS-A-PC7	124	-210	454.1	694	589.6	586.4
OPS-A-PC7	125	-211	459.9	700.8	595.8	592.4
OPS-A-PC7	126	-212	469.6	703.6	601.4	598.4
OPS-A-PC7	127	-213	478.3	707.1	607.5	604.6
OPS-A-PC7	128	-214	484.7	710.6	613.7	610.8
OPS-A-PC7	129	-215	492	715.8	620.2	616.9
OPS-A-PC7	130	-216	497	722.5	626.7	623.2
OPS-A-PC7	131	-217	510.5	725.4	632.6	629.3
OPS-A-PC7	132	-218	520.4	728.4	638.2	635.5
OPS-A-PC7	133	-219	528.6	732.6	644.4	641.7
OPS-A-PC7	134	-220	535.2	737.1	651.1	648
OPS-A-PC7	135	-221	540.8	743.2	657.4	654.2
OPS-A-PC7	136	-222	546.8	743.3	659.9	656.9
OPS-A-PC7	137	-223	552.2	745.6	663.3	660.3
OPS-A-PC7	138	-224	556	749	666.5	663.5
OPS-A-PC7	139	-225	559.6	751.4	670.1	666.9
OPS-A-PC7	140	-226	562.2	754.9	673.5	670.2
OPS-A-PC7	140	-226	595.3	766	689.9	688.7
OPS-A-PC7	141	-227	597.4	766.6	690.9	689.8
OPS-A-PC7	142	-228	598.7	767.5	691.8	690.8
OPS-A-PC7	143	-229	600.3	768	692.9	691.9
OPS-A-PC7	144	-230	601.6	769.3	693.9	692.9
OPS-A-PC7	145	-231	603.1	770.2	695	694
OPS-A-PC7	146	-232	604.1	770.8	695.7	694.7
OPS-A-PC7	147	-233	605.1	771.8	696.4	695.5
OPS-A-PC7	148	-234	605.8	772.6	697.2	696.3
OPS-A-PC7	149	-235	606.8	773.3	697.9	697
OPS-A-PC7	150	-236	606.4	775.7	699.1	698.1
OPS-A-PC7	151	-237	607.4	776.8	699.9	699
OPS-A-PC7	152	-238	608.6	777.9	700.7	699.9
OPS-A-PC7	153	-239	609.7	778.8	701.4	700.8
OPS-A-PC7	154	-240	610.6	779.7	702.3	701.7
OPS-A-PC7	155	-241	611.8	780.8	703.2	702.5
OPS-A-PC7	156	-242	612.7	781.3	704.2	703.4
OPS-A-PC7	157	-243	613.9	782	705.1	704.3
OPS-A-PC7	158	-244	615.4	782.9	705.8	705.2
OPS-A-PC7	159	-245	616.7	784	706.7	706
OPS-A-PC7	160	-246	617.6	785.4	707.5	706.9
OPS-A-PC7	161	-247	618.9	786.2	708.4	707.8
OPS-A-PC7	162	-248	619.9	787	709.3	708.7
OPS-A-PC7	163	-249	620.9	787.8	710.2	709.7
OPS-A-PC7	164	-250	621.9	788.4	711	710.5
OPS-A-PC7	165	-251	623.2	789.4	711.9	711.4
OPS-A-PC7	166	-252	623.8	790.2	712.8	712.3
OPS-A-PC7	167	-253	625	790.9	713.6	713.1
OPS-A-PC7	168	-254	625.8	791.9	714.5	714
OPS-A-PC7	169	-255	626.9	792.9	715.3	714.9
OPS-A-PC7	170	-256	628.1	793.9	716.2	715.8
OPS-A-PC7	171	-257	629.3	794.8	717.1	716.7
OPS-A-PC7	172	-258	630.7	795.6	717.9	717.6
OPS-A-PC7	173	-259	632	796.4	718.6	718.4
OPS-A-PC7	174	-260	633	797.4	719.5	719.2
OPS-A-PC7	175	-261	634.3	798.4	720.3	720
OPS-A-PC7	176	-262	635.9	799.3	721.1	720.9
OPS-A-PC7	177	-263	637	800	722	721.9
OPS-A-PC7	178	-264	638	800.9	722.8	722.8
OPS-A-PC7	179	-265	639.4	801.6	723.5	723.6
OPS-A-PC7	180	-266	640.3	802.4	724.3	724.5
OPS-A-PC7	181	-267	641.3	803	725.2	725.3
OPS-A-PC7	182	-268	642.6	803.4	726	726.2
OPS-A-PC7	183	-269	643.4	804.2	726.9	727.1
OPS-A-PC7	184	-270	644.4	805.2	727.8	728.1
OPS-A-PC7	185	-271	645.4	806.1	728.8	729
OPS-A-PC7	186	-272	646.9	806.8	729.6	729.8
OPS-A-PC7	187	-273	648.1	807.7	730.5	730.7
OPS-A-PC7	188	-274	648.8	808.5	731.1	731.6
OPS-A-PC7	189	-275	649.7	809.5	731.9	732.4
OPS-A-PC7	190	-276	650.7	810.6	732.9	733.3
OPS-A-PC7	191	-277	651.7	811.3	733.8	734.2
OPS-A-PC7	192	-278	652.7	812.2	734.8	735.1
OPS-A-PC7	193	-279	653.5	813.2	735.6	736
OPS-A-PC7	194	-280	654.2	814.4	736.5	736.9
OPS-A-PC7	195	-281	655.3	815.5	737.6	737.9
OPS-A-PC7	196	-282	656.2	816.4	738.5	738.9
OPS-A-PC7	197	-283	657.1	817.1	739.3	739.7
OPS-A-PC7	198	-284	658	817.7	740.3	740.7
OPS-A-PC7	199	-285	658.8	818.9	741.3	741.7
OPS-A-PC7	200	-286	659.8	820	742.1	742.6
OPS-A-PC7	201	-287	660.5	820.8	743.1	743.6
OPS-A-PC7	202	-288	661.8	821.5	744.1	744.5
OPS-A-PC7	203	-289	663	823.1	745	745.4
OPS-A-PC7	204	-290	663.7	824.4	745.9	746.4
OPS-A-PC7	205	-291	664.5	825.4	746.9	747.3
OPS-A-PC7	206	-292	665.6	826.2	747.9	748.3
OPS-A-PC7	207	-293	666.5	827.2	748.9	749.2
OPS-A-PC7	208	-294	667.7	828.5	749.9	750.2
OPS-A-PC7	209	-295	668.6	829.5	750.8	751.1
OPS-A-PC7	210	-296	669.3	830.4	751.7	752.1
OPS-A-PC7	211	-297	669.5	831.3	752.5	752.9
OPS-A-PC7	212	-298	670.8	832.3	753.5	753.8
OPS-A-PC7	213	-299	670.9	832.9	754.3	754.6
OPS-A-PC7	214	-300	672	834.3	755.2	755.5
OPS-A-PC7	215	-301	672.6	835	755.9	756.3
OPS-A-PC7	216	-302	673.5	835.9	756.9	757.3
OPS-A-PC7	217	-303	674	837.1	758	758.3
OPS-A-PC7	218	-304	675	838.4	759	759.3
OPS-A-PC7	219	-305	675.7	839	759.9	760.2
OPS-A-PC7	220	-306	676.7	840.3	760.8	761.1
OPS-A-PC7	221	-307	677.8	840.5	761.9	762.1
OPS-A-PC7	222	-308	678.2	841.8	762.7	763
OPS-A-PC7	223	-309	679.1	842.9	763.8	764
OPS-A-PC7	224	-310	679.9	844.4	764.7	764.9
OPS-A-PC7	225	-311	680.5	845.3	765.8	765.9
OPS-A-PC7	226	-312	681.4	846.3	766.6	766.8
OPS-A-PC7	227	-313	682.4	847.4	767.6	767.8
OPS-A-PC7	228	-314	683.2	848.7	768.7	768.7
OPS-A-PC7	229	-315	684	850.1	769.8	769.7
OPS-A-PC7	230	-316	684.5	851.1	770.7	770.6
OPS-A-PC7	231	-317	685.6	851.9	771.5	771.5
OPS-A-PC7	232	-318	686.1	852.5	772.6	772.4
OPS-A-PC7	233	-319	686.6	853.5	773.4	773.4
OPS-A-PC7	234	-320	687.6	854.4	774.4	774.3
OPS-A-PC7	235	-321	688.6	855.5	775.4	775.2
OPS-A-PC7	236	-322	689.2	856.2	776.4	776.1
OPS-A-PC7	237	-323	690.5	856.9	777.3	777
OPS-A-PC7	238	-324	691.4	858	778.3	778
OPS-A-PC7	239	-325	692.3	859	779.1	778.9
OPS-A-PC7	240	-326	693.3	860.4	779.9	779.8
OPS-A-PC7	241	-327	694.3	860.9	780.9	780.8
OPS-A-PC7	242	-328	695.4	861.9	781.8	781.7
OPS-A-PC7	243	-329	696.6	862.9	782.8	782.7
OPS-A-PC7	244	-330	697.1	863.9	783.7	783.6
OPS-A-PC7	245	-331	697.9	865.1	784.5	784.6
OPS-A-PC7	246	-332	698.9	865.7	785.6	785.5
OPS-A-PC7	247	-333	699.5	866.7	786.5	786.4
OPS-A-PC7	248	-334	700.1	868.1	787.6	787.4
OPS-A-PC7	249	-335	700.8	868.7	788.5	788.3
OPS-A-PC7	250	-336	701.8	870.2	789.4	789.3
OPS-A-PC7	251	-337	702.8	870.7	790.4	790.2
OPS-A-PC7	252	-338	704.2	871.7	791.3	791.2
OPS-A-PC7	253	-339	704.7	872.6	792.2	792.1
OPS-A-PC7	254	-340	705.4	873.5	793.3	793.1
OPS-A-PC7	255	-341	706.4	874.3	794.3	794
OPS-A-PC7	256	-342	707.6	875	795.2	795
OPS-A-PC7	257	-343	708.6	875.8	796.2	795.8
OPS-A-PC7	258	-344	709	876.8	797	796.7
OPS-A-PC7	259	-345	709.6	878	797.8	797.6
OPS-A-PC7	260	-346	710.2	878.9	798.6	798.5
OPS-A-PC7	261	-347	711.2	879.6	799.5	799.4
OPS-A-PC7	262	-348	712.6	880.6	800.7	800.4
OPS-A-PC7	263	-349	713.4	881.9	801.6	801.3
OPS-A-PC7	264	-350	714.3	882.9	802.6	802.3
OPS-A-PC7	265	-351	714.9	883.8	803.4	803.2
OPS-A-PC7	266	-352	715.5	884.5	804.3	804.1
OPS-A-PC7	267	-353	715.9	885.8	805.3	805
OPS-A-PC7	268	-354	716.9	886.5	806.4	806
OPS-A-PC7	269	-355	717.8	887.5	807.4	806.9
OPS-A-PC7	270	-356	718.3	888.3	808.4	807.8
OPS-A-PC7	271	-357	719.4	889.4	809.2	808.7
OPS-A-PC7	272	-358	720.3	890.2	810.1	809.6
OPS-A-PC7	273	-359	721.2	891.1	811.1	810.5
OPS-A-PC7	274	-360	721.7	891.9	812	811.4
OPS-A-PC7	275	-361	722.5	892.8	812.8	812.2
OPS-A-PC7	276	-362	723.8	894.2	813.5	813.1
OPS-A-PC7	277	-363	724.3	895.1	814.5	814
OPS-A-PC7	278	-364	725	895.6	815.3	814.8
OPS-A-PC7	279	-365	725.7	896.6	816.2	815.6
OPS-A-PC7	280	-366	726.9	897.1	816.9	816.5
OPS-A-PC7	281	-367	727.5	897.8	818	817.4
OPS-A-PC7	282	-368	728.7	898.6	818.9	818.4
OPS-A-PC7	283	-369	729.4	899.7	819.9	819.3
OPS-A-PC7	284	-370	730.1	900.7	820.9	820.2
OPS-A-PC7	285	-371	730.5	902.1	821.8	821.1
OPS-A-PC7	286	-372	732	902.6	822.9	822.1
OPS-A-PC7	287	-373	733	903.6	823.9	823.1
OPS-A-PC7	288	-374	734.2	904.8	824.9	824.1
OPS-A-PC7	289	-375	735	905.6	825.9	825.2
OPS-A-PC7	290	-376	736	906.9	826.9	826.1
OPS-A-PC7	291	-377	736.9	907.9	827.8	827
OPS-A-PC7	292	-378	737.9	908.7	828.5	827.9
OPS-A-PC7	293	-379	738.4	909.9	829.4	828.8
OPS-A-PC7	294	-380	739.2	910.8	830.4	829.7
OPS-A-PC7	295	-381	739.9	912	831.3	830.6
OPS-A-PC7	296	-382	740.7	912.8	832.2	831.6
OPS-A-PC7	297	-383	741.5	914.1	833.2	832.5
OPS-A-PC7	298	-384	742.1	915.1	834.2	833.5
OPS-A-PC7	299	-385	742.7	916.1	835.1	834.4
OPS-A-PC7	300	-386	743.4	917.3	836.2	835.4
OPS-A-PC7	301	-387	744.4	918.3	837	836.3
OPS-A-PC8	0	-66	-106	-36.6	-73.5	-72.3
OPS-A-PC8	1	-67	-104	-34.1	-71.2	-69.9
OPS-A-PC8	2	-68	-102.2	-31	-68.9	-67.5
OPS-A-PC8	3	-69	-100.8	-27.2	-66.8	-65.2
OPS-A-PC8	4	-70	-99.5	-22.2	-64.7	-62.9
OPS-A-PC8	5	-71	-98.2	-16.2	-62.8	-60.6
OPS-A-PC8	6	-72	-96.4	-13.8	-60.5	-58.4
OPS-A-PC8	7	-73	-94.9	-11.1	-58.4	-56.2
OPS-A-PC8	8	-74	-93.7	-7.7	-56.1	-54
OPS-A-PC8	9	-75	-92.8	-3.5	-54.1	-51.8
OPS-A-PC8	10	-76	-91.8	1.3	-52.1	-49.5
OPS-A-PC8	11	-77	-89.5	3.8	-49.7	-47.2
OPS-A-PC8	12	-78	-87.6	6.6	-47.3	-44.9
OPS-A-PC8	13	-79	-86.2	9.9	-45	-42.6
OPS-A-PC8	14	-80	-84.6	13.5	-42.7	-40.3
OPS-A-PC8	15	-81	-83.4	17.8	-40.6	-37.9
OPS-A-PC8	16	-82	-81.2	19.9	-38.3	-35.7
OPS-A-PC8	17	-83	-79.5	22.3	-36	-33.4
OPS-A-PC8	18	-84	-78	25.1	-33.7	-31.1
OPS-A-PC8	19	-85	-76.4	28.4	-31.3	-28.8
OPS-A-PC8	20	-86	-75.3	32.6	-29.2	-26.5
OPS-A-PC8	21	-87	-72.6	34.7	-26.9	-24.2
OPS-A-PC8	22	-88	-70.6	37.7	-24.5	-21.9
OPS-A-PC8	23	-89	-68.9	40.4	-22.2	-19.7
OPS-A-PC8	24	-90	-67.5	43.6	-19.9	-17.4
OPS-A-PC8	25	-91	-66.4	47.2	-17.8	-15.2
OPS-A-PC8	26	-92	-64.1	49.4	-15.4	-12.8
OPS-A-PC8	27	-93	-62.2	52.1	-13.1	-10.6
OPS-A-PC8	28	-94	-60.7	55.3	-10.7	-8.3
OPS-A-PC8	29	-95	-59.1	58.5	-8.4	-6
OPS-A-PC8	30	-96	-57.7	62.2	-6.3	-3.7
OPS-A-PC8	31	-97	-55.8	64.4	-4	-1.4
OPS-A-PC8	32	-98	-54.1	66.9	-1.8	0.9
OPS-A-PC8	33	-99	-52.4	69.8	0.4	3.2
OPS-A-PC8	34	-100	-50.7	72.7	2.6	5.4
OPS-A-PC8	35	-101	-49.6	76	5	7.7
OPS-A-PC8	36	-102	-47.3	78.6	7.3	10
OPS-A-PC8	37	-103	-45.3	80.8	9.5	12.3
OPS-A-PC8	38	-104	-43.6	83.4	11.6	14.5
OPS-A-PC8	39	-105	-42.2	86.4	13.6	16.8
OPS-A-PC8	40	-106	-41	90.7	15.7	19
OPS-A-PC8	41	-107	-38.9	92.8	18.2	21.3
OPS-A-PC8	42	-108	-36.5	95.2	20.7	23.6
OPS-A-PC8	43	-109	-34.8	98.2	23	25.9
OPS-A-PC8	44	-110	-33.3	101.4	25.4	28.2
OPS-A-PC8	45	-111	-31.6	104.7	27.7	30.6
OPS-A-PC8	46	-112	-29.3	106.6	30	32.8
OPS-A-PC8	47	-113	-27.1	109.3	32.3	35.1
OPS-A-PC8	48	-114	-25.4	111.6	34.6	37.4
OPS-A-PC8	49	-115	-23.8	115.1	37	39.7
OPS-A-PC8	50	-116	-22.5	118.4	39.3	42
OPS-A-PC8	51	-117	-20.1	120.5	41.5	44.3
OPS-A-PC8	52	-118	-18.2	122.4	43.7	46.6
OPS-A-PC8	53	-119	-16.7	125.2	46.1	49
OPS-A-PC8	54	-120	-15	127.7	48.4	51.3
OPS-A-PC8	55	-121	-13.6	131.6	50.7	53.6
OPS-A-PC8	56	-122	-11.5	133.5	53	55.8
OPS-A-PC8	57	-123	-9.8	136	55.2	58
OPS-A-PC8	58	-124	-7.9	138.5	57.5	60.3
OPS-A-PC8	59	-125	-6.1	141	59.6	62.5
OPS-A-PC8	60	-126	-5.4	143.9	61.9	64.7
OPS-A-PC8	61	-127	-2.4	146.5	64.1	67
OPS-A-PC8	62	-128	-0.3	149.4	66.3	69.2
OPS-A-PC8	63	-129	1.7	152.5	68.9	71.6
OPS-A-PC8	64	-130	3.4	155.8	71.1	73.9
OPS-A-PC8	65	-131	4.9	159	73.3	76.2
OPS-A-PC8	66	-132	7.4	160.5	75.5	78.3
OPS-A-PC8	67	-133	9.2	162.4	77.6	80.5
OPS-A-PC8	68	-134	10.8	164.7	79.8	82.7
OPS-A-PC8	69	-135	12.3	167.1	82	84.9
OPS-A-PC8	70	-136	13	170.4	84.1	87
OPS-A-PC8	71	-137	15.5	171.9	86.3	89.2
OPS-A-PC8	72	-138	17.6	173.9	88.4	91.5
OPS-A-PC8	73	-139	19.5	176.5	90.7	93.7
OPS-A-PC8	74	-140	21.1	178.9	93.1	96
OPS-A-PC8	75	-141	22.5	182.1	95.3	98.2
OPS-A-PC8	76	-142	24.7	184.4	97.6	100.5
OPS-A-PC8	77	-143	27.2	186.8	99.8	102.7
OPS-A-PC8	78	-144	29.1	189.3	102.1	104.9
OPS-A-PC8	79	-145	30.7	191.8	104.3	107.1
OPS-A-PC8	80	-146	32.4	194.7	106.6	109.4
OPS-A-PC8	81	-147	34.9	196.5	108.8	111.6
OPS-A-PC8	82	-148	37.1	198.6	111.2	113.9
OPS-A-PC8	83	-149	39.3	201	113.7	116.3
OPS-A-PC8	84	-150	41.2	203.9	116	118.6
OPS-A-PC8	85	-151	42.6	206.7	118.5	120.9
OPS-A-PC8	86	-152	45	208.9	120.7	123.2
OPS-A-PC8	87	-153	47.2	211.7	123	125.4
OPS-A-PC8	88	-154	49.1	213.8	125.2	127.7
OPS-A-PC8	89	-155	50.5	216.5	127.6	129.9
OPS-A-PC8	90	-156	52.1	219	129.9	132.1
OPS-A-PC8	91	-157	54.3	220.9	132.1	134.5
OPS-A-PC8	92	-158	56.5	222.8	134.4	136.7
OPS-A-PC8	93	-159	58.8	224.8	136.5	138.9
OPS-A-PC8	94	-160	60.9	227.9	138.9	141.2
OPS-A-PC8	95	-161	62.7	230.8	141	143.5
OPS-A-PC8	96	-162	65.5	232.6	143.2	145.8
OPS-A-PC8	97	-163	67.5	234.7	145.5	148.1
OPS-A-PC8	98	-164	69.8	237.4	147.6	150.4
OPS-A-PC8	99	-165	71.8	240.5	149.9	152.7
OPS-A-PC8	100	-166	73.6	243.1	152.3	155
OPS-A-PC8	101	-167	76.4	245	154.3	157.3
OPS-A-PC8	102	-168	78.5	246.8	156.6	159.5
OPS-A-PC8	103	-169	80.8	249.1	158.8	161.8
OPS-A-PC8	104	-170	82.5	251.2	161.2	164
OPS-A-PC8	105	-171	84.4	253.6	163.5	166.3
OPS-A-PC8	106	-172	86.8	255.7	165.7	168.5
OPS-A-PC8	107	-173	89.1	258.1	168	170.8
OPS-A-PC8	108	-174	91	260.9	170.3	173.1
OPS-A-PC8	109	-175	92.9	263.7	172.7	175.4
OPS-A-PC8	110	-176	94.9	266.4	174.9	177.6
OPS-A-PC8	111	-177	98	268.5	177	179.8
OPS-A-PC8	112	-178	100	270.3	179.2	182
OPS-A-PC8	113	-179	102.4	272.6	181.5	184.3
OPS-A-PC8	114	-180	104.4	274.9	183.7	186.5
OPS-A-PC8	115	-181	105.8	277.8	185.9	188.8
OPS-A-PC8	116	-182	109	279.7	188	191.1
OPS-A-PC8	117	-183	111.7	281.6	190.4	193.5
OPS-A-PC8	118	-184	113.4	284	192.8	195.7
OPS-A-PC8	119	-185	115.5	286.7	195.3	198.1
OPS-A-PC8	120	-186	117	289.4	197.6	200.4
OPS-A-PC8	121	-187	119.7	291.2	199.8	202.7
OPS-A-PC8	122	-188	121.8	292.8	202.1	205
OPS-A-PC8	123	-189	123.9	295.4	204.4	207.2
OPS-A-PC8	124	-190	126.1	297.6	206.6	209.5
OPS-A-PC8	125	-191	127.6	300.4	208.8	211.7
OPS-A-PC8	126	-192	130.5	302.4	211.1	214
OPS-A-PC8	127	-193	132.8	304.6	213.3	216.2
OPS-A-PC8	128	-194	134.8	306.7	215.6	218.5
OPS-A-PC8	129	-195	136.6	309.2	218	220.8
OPS-A-PC8	130	-196	138.1	312.4	220.2	223
OPS-A-PC8	131	-197	140.9	314.4	222.4	225.3
OPS-A-PC8	132	-198	143.5	316.1	224.7	227.7
OPS-A-PC8	133	-199	145.7	318.3	226.9	230
OPS-A-PC8	134	-200	147.6	320.6	229.2	232.3
OPS-A-PC8	135	-201	149.8	323.6	231.6	234.6
OPS-A-PC8	136	-202	152.7	325.5	233.9	236.9
OPS-A-PC8	137	-203	155.6	327.6	236.2	239.2
OPS-A-PC8	138	-204	157.9	329.8	238.5	241.5
OPS-A-PC8	139	-205	160.1	332.1	240.9	243.9
OPS-A-PC8	140	-206	162.4	334.6	243.2	246.1
OPS-A-PC8	141	-207	165.7	336.5	245.5	248.4
OPS-A-PC8	142	-208	168	338.4	247.6	250.6
OPS-A-PC8	143	-209	169.9	340.6	249.8	252.8
OPS-A-PC8	144	-210	171.9	343.3	252	255
OPS-A-PC8	145	-211	173.8	346.1	254.1	257.3
OPS-A-PC8	146	-212	176.9	348.1	256.3	259.5
OPS-A-PC8	147	-213	179.4	349.9	258.7	261.8
OPS-A-PC8	148	-214	182	352.2	261	264.1
OPS-A-PC8	149	-215	184.1	354.6	263.1	266.3
OPS-A-PC8	150	-216	185.8	357.6	265.3	268.6
OPS-A-PC8	151	-217	189.1	359.5	267.6	270.8
OPS-A-PC8	152	-218	191.8	361.4	269.6	273
OPS-A-PC8	153	-219	194.6	363.5	271.7	275.2
OPS-A-PC8	154	-220	197.2	365.5	273.8	277.5
OPS-A-PC8	155	-221	199.2	368.7	276	279.7
OPS-A-PC8	156	-222	202.4	370.6	278.3	282
OPS-A-PC8	157	-223	205.4	372.4	280.5	284.3
OPS-A-PC8	158	-224	208	374.3	282.7	286.6
OPS-A-PC8	159	-225	210.4	376.2	285.2	288.9
OPS-A-PC8	160	-226	212.2	378.8	287.6	291.2
OPS-A-PC8	161	-227	215.8	380.6	289.7	293.5
OPS-A-PC8	162	-228	218.6	382.3	291.8	295.7
OPS-A-PC8	163	-229	221.5	384.1	293.9	298
OPS-A-PC8	164	-230	224.1	386.9	296.2	300.3
OPS-A-PC8	165	-231	226.6	389.4	298.1	302.6
OPS-A-PC8	166	-232	229.9	391.2	300.3	304.9
OPS-A-PC8	167	-233	232.7	392.7	302.6	307.2
OPS-A-PC8	168	-234	235.4	395	304.8	309.5
OPS-A-PC8	169	-235	237.9	397.1	307	311.8
OPS-A-PC8	170	-236	239.9	399.9	309.1	314.1
OPS-A-PC8	171	-237	243.4	399.4	310.5	315.5
OPS-A-PC8	172	-238	246	401.6	312.8	317.9
OPS-A-PC8	173	-239	247.9	404.7	315.3	320.4
OPS-A-PC8	174	-240	248.9	406.6	316.5	321.8
OPS-A-PC8	175	-241	250.2	409.7	318.2	323.7
OPS-A-PC8	175	-241	258.2	437	332.2	337.5
OPS-A-PC8	176	-242	261.3	439.3	334.6	339.9
OPS-A-PC8	177	-243	263.3	441.2	337.1	342.1
OPS-A-PC8	178	-244	264.8	444.7	339.4	344.3
OPS-A-PC8	179	-245	266.6	446.3	342	346.6
OPS-A-PC8	180	-246	268	449	344.4	348.9
OPS-A-PC8	181	-247	272.5	451.3	348	352.5
OPS-A-PC8	182	-248	276	454.1	351.8	356.2
OPS-A-PC8	183	-249	278.9	458	355.5	359.9
OPS-A-PC8	184	-250	281.6	461.5	359.3	363.6
OPS-A-PC8	185	-251	282.1	467.7	362.6	366.9
OPS-A-PC8	186	-252	287.9	473	369.3	373.2
OPS-A-PC8	187	-253	293.2	478.7	375.7	379.4
OPS-A-PC8	188	-254	297	486.7	382.3	385.7
OPS-A-PC8	189	-255	300.8	496.1	389.2	392
OPS-A-PC8	190	-256	303.7	507.6	395	398.1
OPS-A-PC8	191	-257	309.7	512.1	401.5	404.2
OPS-A-PC8	192	-258	314.4	517.9	407.7	410.3
OPS-A-PC8	193	-259	318.4	525.4	413.9	416.4
OPS-A-PC8	194	-260	321.9	534.3	419.7	422.5
OPS-A-PC8	195	-261	325	543.2	425.3	428.6
OPS-A-PC8	196	-262	332.2	548.8	431.4	434.5
OPS-A-PC8	197	-263	337.1	554.5	438	440.6
OPS-A-PC8	198	-264	341.9	561.3	444.2	446.8
OPS-A-PC8	199	-265	346.1	569.2	450.3	453
OPS-A-PC8	200	-266	349.2	579.5	456.4	459
OPS-A-PC8	201	-267	356	584.6	462.2	465
OPS-A-PC8	202	-268	361.9	590.2	468.3	471.1
OPS-A-PC8	203	-269	367.3	596.4	474.5	477.2
OPS-A-PC8	204	-270	370.9	603.8	480.7	483.4
OPS-A-PC8	205	-271	374.8	611.7	486.6	489.4
OPS-A-PC8	206	-272	383.3	615.8	492.7	495.6
OPS-A-PC8	207	-273	389.6	621.6	499.2	501.9
OPS-A-PC8	208	-274	394.3	628.1	505.2	508.1
OPS-A-PC8	209	-275	398.4	635	511.3	514.2
OPS-A-PC8	210	-276	401.5	644.5	517.1	520.2
OPS-A-PC8	211	-277	409.3	648.3	523.5	526.3
OPS-A-PC8	212	-278	415.4	653.6	529.8	532.4
OPS-A-PC8	213	-279	420.6	659.6	536.6	538.5
OPS-A-PC8	214	-280	425.2	665.7	542.8	544.7
OPS-A-PC8	215	-281	428.6	674.7	548.8	550.8
OPS-A-PC8	216	-282	437	678.6	555.1	557.2
OPS-A-PC8	217	-283	444.1	684.1	561.8	563.7
OPS-A-PC8	218	-284	450.6	690.6	568.5	570.1
OPS-A-PC8	219	-285	456.1	697.5	575.1	576.6
OPS-A-PC8	220	-286	460.1	705.9	581.6	582.9
OPS-A-PC8	221	-287	468	709.9	587.3	589
OPS-A-PC8	222	-288	475.2	714.2	593.9	595.3
OPS-A-PC8	223	-289	481	720.2	600.2	601.4
OPS-A-PC8	224	-290	485.3	725.6	606.3	607.4
OPS-A-PC8	225	-291	489.3	733.3	612.5	613.4
OPS-A-PC8	226	-292	498	737.1	619	619.8
OPS-A-PC8	227	-293	505.8	740.8	625.3	626.3
OPS-A-PC8	228	-294	512.8	746.4	631.8	632.7
OPS-A-PC8	229	-295	518.5	752.5	638.1	639.1
OPS-A-PC8	230	-296	523.4	760.5	644.9	645.6
OPS-A-PC8	231	-297	532.5	764.2	651.3	652
OPS-A-PC8	232	-298	539.8	768.4	657.7	658.5
OPS-A-PC8	233	-299	547.4	773.7	664.2	664.9
OPS-A-PC8	234	-300	552.9	779.1	670.7	671.3
OPS-A-PC8	235	-301	557.8	786	677.2	677.7
OPS-A-PC8	236	-302	570	788.9	683.4	684.1
OPS-A-PC8	237	-303	579.6	793	689.9	690.6
OPS-A-PC8	238	-304	587.8	798.1	696.4	697
OPS-A-PC8	239	-305	594	804.9	702.6	703.5
OPS-A-PC8	240	-306	599.2	811.9	709.4	709.9
OPS-A-PC8	241	-307	611.1	814.7	715.6	716
OPS-A-PC8	242	-308	621.2	817.6	721.5	722
OPS-A-PC8	243	-309	629	821.6	727.9	728.1
OPS-A-PC8	244	-310	636.9	827.2	734.1	734.2
OPS-A-PC8	245	-311	643.1	833.3	740.5	740.5
OPS-A-PC8	246	-312	647.5	834.3	743.1	743.1
OPS-A-PC8	246	-312	653.4	839.7	748.7	748.4
OPS-A-PC8	247	-313	654.2	840.4	749.6	749.3
OPS-A-PC8	248	-314	655.1	841.1	750.5	750.1
OPS-A-PC8	249	-315	655.8	841.9	751.4	751
OPS-A-PC8	250	-316	656.6	842.4	752.3	751.8
OPS-A-PC8	251	-317	657.5	843	752.9	752.5
OPS-A-PC8	252	-318	658.1	843.6	753.5	753.2
OPS-A-PC8	253	-319	658.4	844.6	754.2	753.8
OPS-A-PC8	254	-320	659.1	845.5	754.9	754.5
OPS-A-PC8	255	-321	657.8	847.9	755.8	755.3
OPS-A-PC8	256	-322	659.2	848.9	756.7	756.3
OPS-A-PC8	257	-323	660.2	849.5	757.5	757.2
OPS-A-PC8	258	-324	660.9	850.7	758.6	758.1
OPS-A-PC8	259	-325	661.5	851.5	759.6	759.1
OPS-A-PC8	260	-326	662.6	852.7	760.5	760
OPS-A-PC8	261	-327	663.7	853.4	761.2	760.9
OPS-A-PC8	262	-328	664.7	854.3	762	761.9
OPS-A-PC8	263	-329	665.9	855.2	762.9	762.8
OPS-A-PC8	264	-330	666.5	856.3	764	763.7
OPS-A-PC8	265	-331	667.4	857.1	765	764.6
OPS-A-PC8	266	-332	668.4	857.9	766	765.7
OPS-A-PC8	267	-333	669.2	858.8	766.9	766.6
OPS-A-PC8	268	-334	670.2	859.8	767.8	767.6
OPS-A-PC8	269	-335	671.1	860.7	768.8	768.6
OPS-A-PC8	270	-336	671.9	861.9	769.8	769.6
OPS-A-PC8	271	-337	672.8	862.6	770.9	770.5
OPS-A-PC8	272	-338	673.8	863.5	771.7	771.5
OPS-A-PC8	273	-339	674.9	864.5	772.8	772.5
OPS-A-PC8	274	-340	675.7	865.4	773.7	773.4
OPS-A-PC8	275	-341	676.6	866.7	774.7	774.4
OPS-A-PC8	276	-342	677.7	866.9	775.8	775.3
OPS-A-PC8	277	-343	679.1	868	776.8	776.3
OPS-A-PC8	278	-344	679.8	868.8	777.8	777.3
OPS-A-PC8	279	-345	680.6	869.8	778.8	778.2
OPS-A-PC8	280	-346	681.3	870.6	779.8	779.1
OPS-A-PC8	281	-347	682.2	871.5	780.8	780.1
OPS-A-PC8	282	-348	683.3	872.2	781.6	781
OPS-A-PC8	283	-349	684	872.8	782.4	781.9
OPS-A-PC8	284	-350	685.4	873.6	783.5	782.9
OPS-A-PC8	285	-351	686.3	874.7	784.3	783.8
OPS-A-PC8	286	-352	686.9	875.4	785.4	784.7
OPS-A-PC8	287	-353	687.8	876.5	786.3	785.7
OPS-A-PC8	288	-354	688.8	877.3	787.3	786.7
OPS-A-PC8	289	-355	689.7	878.3	788.3	787.7
OPS-A-PC8	290	-356	690.3	879.5	789.2	788.6
OPS-A-PC8	291	-357	691	880.4	790.2	789.6
OPS-A-PC8	292	-358	691.9	881.5	791.2	790.5
OPS-A-PC8	293	-359	693.1	882.4	792.4	791.5
OPS-A-PC8	294	-360	693.8	883.4	793.2	792.5
OPS-A-PC8	295	-361	694.7	884.3	794	793.4
OPS-A-PC8	296	-362	695.8	885.2	795	794.4
OPS-A-PC8	297	-363	696.7	885.8	796.1	795.3
OPS-A-PC8	298	-364	697.7	887	797.1	796.3
OPS-A-PC8	299	-365	698.6	887.9	798	797.3
OPS-A-PC8	300	-366	699.4	889	798.9	798.2
OPS-A-PC8	301	-367	700.1	890.3	799.9	799.2
OPS-A-PC8	302	-368	701.2	891.2	800.8	800.1
OPS-A-PC8	303	-369	702	892.5	801.7	801.1
OPS-A-PC8	304	-370	702.9	893.5	802.8	802.1
OPS-A-PC8	305	-371	703.9	894.6	803.8	803.1
OPS-A-PC8	306	-372	705.1	895.3	804.8	803.9
OPS-A-PC8	307	-373	705.9	896.3	805.7	804.9
OPS-A-PC8	308	-374	706.7	897.2	806.8	805.9
OPS-A-PC8	309	-375	707.4	898.1	807.8	806.9
OPS-A-PC8	310	-376	708.4	899.6	808.7	807.9
OPS-A-PC8	311	-377	709.2	900.4	809.7	808.9
OPS-A-PC8	312	-378	710.3	901.1	810.5	809.8
OPS-A-PC8	313	-379	711.3	902.2	811.4	810.8
OPS-A-PC8	314	-380	712.3	903.3	812.4	811.7
OPS-A-PC8	315	-381	713.7	904.5	813.5	812.7
OPS-A-PC8	316	-382	714.8	905.4	814.5	813.7
OPS-A-PC8	317	-383	715.5	906.3	815.5	814.7
OPS-A-PC8	318	-384	716.5	906.9	816.4	815.7
OPS-A-PC8	319	-385	717.1	908	817.4	816.6
OPS-A-PC8	320	-386	718	909	818.3	817.6
OPS-A-PC8	321	-387	719	910.1	819.2	818.5
OPS-A-PC8	322	-388	720.2	910.8	820.1	819.5
OPS-A-PC8	323	-389	721.1	912.1	821.2	820.4
OPS-A-PC8	324	-390	722	913.1	822.4	821.4
OPS-A-PC8	325	-391	722.8	914.1	823.3	822.3
OPS-A-PC8	326	-392	723.7	914.9	824.2	823.3
OPS-A-PC8	327	-393	724.7	915.4	825.3	824.3
OPS-A-PC8	328	-394	725.6	916.5	826.2	825.2
OPS-A-PC8	329	-395	726.9	917.5	827	826.2
OPS-A-PC8	330	-396	727.7	918.5	828	827.2
OPS-A-PC8	331	-397	728.7	919.4	828.9	828.1
OPS-A-PC8	332	-398	729.7	919.9	829.9	829.1
OPS-A-PC8	333	-399	730.4	921.3	831.1	830.1
OPS-B-PC1	0	-52	-110.9	-38.4	-75.3	-74.5
OPS-B-PC1	1	-53	-106.3	-31.3	-70.3	-69.3
OPS-B-PC1	2	-54	-102.9	-21.4	-65.7	-64.2
OPS-B-PC1	3	-55	-100.8	-7.8	-61.9	-59.3
OPS-B-PC1	4	-56	-99.6	7.8	-58.5	-54.5
OPS-B-PC1	5	-57	-98.6	24.5	-55.1	-49.7
OPS-B-PC1	6	-58	-94.1	29	-49.7	-44.4
OPS-B-PC1	7	-59	-91.1	35.9	-44.4	-39.1
OPS-B-PC1	8	-60	-89	45.1	-39.7	-34
OPS-B-PC1	9	-61	-87.1	56.6	-35	-28.6
OPS-B-PC1	10	-62	-85.5	69.2	-30.6	-23.4
OPS-B-PC1	11	-63	-80.8	75.2	-25.3	-18.1
OPS-B-PC1	12	-64	-77.3	80.4	-19.6	-12.7
OPS-B-PC1	13	-65	-74.9	87.4	-13.9	-7.4
OPS-B-PC1	14	-66	-72.5	96.7	-8.8	-2.1
OPS-B-PC1	15	-67	-70.7	107.8	-3.9	3.2
OPS-B-PC1	16	-68	-66.1	112.5	1.4	8.4
OPS-B-PC1	17	-69	-63	117.3	6.9	13.5
OPS-B-PC1	18	-70	-59.8	122.7	12.5	18.7
OPS-B-PC1	19	-71	-57.5	129.9	17.8	23.8
OPS-B-PC1	20	-72	-55.4	138.6	23	28.9
OPS-B-PC1	21	-73	-50.4	144.2	28.5	34.3
OPS-B-PC1	22	-74	-46.1	150.6	34	39.6
OPS-B-PC1	23	-75	-42.9	158.9	39.5	44.9
OPS-B-PC1	24	-76	-40.3	166.9	44.6	50.1
OPS-B-PC1	25	-77	-38.2	176.9	49.6	55.5
OPS-B-PC1	26	-78	-33.5	182.2	55.3	60.6
OPS-B-PC1	27	-79	-28.6	188.2	60.6	65.7
OPS-B-PC1	28	-80	-25.2	194.8	65.9	70.7
OPS-B-PC1	29	-81	-22.5	201.3	71.5	75.9
OPS-B-PC1	30	-82	-20.1	209.3	76.6	80.8
OPS-B-PC1	31	-83	-15.2	214.9	82	86.1
OPS-B-PC1	32	-84	-10.7	220.8	87.4	91.4
OPS-B-PC1	33	-85	-7.7	227.3	92.9	96.7
OPS-B-PC1	34	-86	-4.6	233.6	98.2	102.1
OPS-B-PC1	35	-87	-2.3	243.8	103.3	107.3
OPS-B-PC1	36	-88	2.7	248.6	108.7	112.4
OPS-B-PC1	37	-89	7	255.1	114.2	117.6
OPS-B-PC1	38	-90	10.6	260.9	119.6	122.6
OPS-B-PC1	39	-91	13.7	268.5	125	127.7
OPS-B-PC1	40	-92	16	276.6	130.1	132.8
OPS-B-PC1	41	-93	20.9	282.5	135.2	137.7
OPS-B-PC1	42	-94	24.1	289.5	140.8	142.7
OPS-B-PC1	43	-95	28.3	296.6	146.3	147.6
OPS-B-PC1	44	-96	30.6	304.1	151.7	152.5
OPS-B-PC1	45	-97	33.3	313.2	156.7	157.5
OPS-B-PC1	46	-98	39.1	319.3	162.4	162.8
OPS-B-PC1	47	-99	44	327.1	167.5	168
OPS-B-PC1	48	-100	47.9	335.5	173.2	173.2
OPS-B-PC1	49	-101	50.9	343.1	178.6	178.5
OPS-B-PC1	50	-102	53.8	350.8	183.8	183.7
OPS-B-PC1	51	-103	59.8	357.6	189.1	189.2
OPS-B-PC1	52	-104	64.4	364.8	194.8	194.5
OPS-B-PC1	53	-105	68.6	371.4	200.4	199.8
OPS-B-PC1	54	-106	72.5	377.8	206	205.1
OPS-B-PC1	55	-107	75.5	385.8	211.9	210.4
OPS-B-PC1	56	-108	85.4	394.5	221.2	220.5
OPS-B-PC1	57	-109	93	404.2	229.8	230.5
OPS-B-PC1	58	-110	97.5	415.4	237.4	240.2
OPS-B-PC1	59	-111	102.2	428.4	244.5	249.9
OPS-B-PC1	60	-112	106	446.5	251.6	259.6
OPS-B-PC1	61	-113	117.3	455.9	263.1	270.6
OPS-B-PC1	62	-114	126.5	466.9	274.5	281.5
OPS-B-PC1	63	-115	133.5	481	285.1	292.6
OPS-B-PC1	64	-116	138.9	498.4	295.4	303.6
OPS-B-PC1	65	-117	143.6	521.5	304.6	314.4
OPS-B-PC1	66	-118	154.8	528.7	315.8	325.2
OPS-B-PC1	67	-119	164.2	539.5	327.1	336.3
OPS-B-PC1	68	-120	170.6	550.5	338.3	347.3
OPS-B-PC1	69	-121	177.1	567.5	349.1	358.4
OPS-B-PC1	70	-122	182.3	586.5	358.9	369.2
OPS-B-PC1	71	-123	193.6	593.7	370.2	379.7
OPS-B-PC1	72	-124	204.4	602.3	380.9	390.1
OPS-B-PC1	73	-125	212.7	612	392	400.5
OPS-B-PC1	74	-126	219.4	624.7	402.7	410.9
OPS-B-PC1	75	-127	224.5	641.3	413.1	421.3
OPS-B-PC1	76	-128	237.9	649.6	424.4	432.2
OPS-B-PC1	77	-129	247.2	659	436.4	443.2
OPS-B-PC1	78	-130	257.1	670.4	447.8	454.3
OPS-B-PC1	79	-131	264.8	682.2	459.1	465.1
OPS-B-PC1	80	-132	270.9	698.6	469.6	475.9
OPS-B-PC1	81	-133	284.4	706.1	481.2	486.9
OPS-B-PC1	82	-134	294.7	715.9	492.4	497.9
OPS-B-PC1	83	-135	304	726.8	504.1	508.8
OPS-B-PC1	84	-136	312.3	738.2	514.7	519.6
OPS-B-PC1	85	-137	320	751.8	525.4	530.4
OPS-B-PC1	86	-138	331.9	759.9	536.2	540.6
OPS-B-PC1	87	-139	341.6	767.6	547.1	551.1
OPS-B-PC1	88	-140	349.4	778.4	557.9	561.6
OPS-B-PC1	89	-141	356.2	790.5	568.7	572
OPS-B-PC1	90	-142	363.2	803.3	579.1	582.2
OPS-B-PC1	91	-143	376.6	808.9	589.9	593
OPS-B-PC1	92	-144	388.5	816.9	601.1	603.8
OPS-B-PC1	93	-145	397.7	826.2	612	614.4
OPS-B-PC1	94	-146	406.8	837.1	623.9	625.1
OPS-B-PC1	95	-147	414.4	848.8	634.5	635.6
OPS-B-PC1	96	-148	426.3	855.2	645.4	646.2
OPS-B-PC1	97	-149	437.9	862.1	656.9	656.7
OPS-B-PC1	98	-150	448.6	872.3	668.4	667.3
OPS-B-PC1	99	-151	456.5	882.5	680	678.2
OPS-B-PC1	100	-152	463.7	896.3	690.8	688.9
OPS-B-PC1	101	-153	478	902.3	701.4	699.6
OPS-B-PC1	102	-154	490.1	910.2	712	710.2
OPS-B-PC1	103	-155	500	917.6	723.4	720.9
OPS-B-PC1	104	-156	508.5	927.3	734.4	731.5
OPS-B-PC1	105	-157	515	938.8	744.7	741.4
OPS-B-PC1	106	-158	530.6	944.5	755.1	752
OPS-B-PC1	107	-159	543.3	950.4	765.6	762.3
OPS-B-PC1	108	-160	554.9	957.2	775.9	772.7
OPS-B-PC1	109	-161	562.2	967	787.1	783
OPS-B-PC1	110	-162	569.9	979.4	797.6	793.6
OPS-B-PC1	111	-163	590.7	984	807.8	804.1
OPS-B-PC1	112	-164	606	989.6	818	814.8
OPS-B-PC1	113	-165	617.2	996.7	830	825.5
OPS-B-PC1	114	-166	629.1	1004.2	840.9	836.4
OPS-B-PC1	115	-167	638.2	1015.8	851.9	847.1
OPS-B-PC1	116	-168	655.9	1020.8	862	857.6
OPS-B-PC1	117	-169	670.9	1026.3	872.5	868.2
OPS-B-PC1	118	-170	683.1	1034.6	882.7	878.6
OPS-B-PC1	119	-171	694.4	1043.2	894	889.2
OPS-B-PC1	120	-172	703.2	1055	905.6	899.8
OPS-B-PC1	121	-173	721.4	1057.7	915.1	910.1
OPS-B-PC1	122	-174	735.9	1063.3	925.1	920.7
OPS-B-PC1	123	-175	748.9	1068.2	935.9	931.1
OPS-B-PC1	124	-176	760.4	1075.7	947.1	941.6
OPS-B-PC1	125	-177	769.1	1087.2	957.7	952.2
OPS-B-PC1	126	-178	785.3	1091.7	965.9	962.2
OPS-B-PC1	127	-179	800.8	1097.3	974.5	972.4
OPS-B-PC1	128	-180	811.9	1103.5	983.9	982.5
OPS-B-PC1	129	-181	821	1111.6	993.6	992.6
OPS-B-PC1	130	-182	831.1	1121.6	1003.7	1002.7
OPS-B-PC1	131	-183	837.9	1127.6	1009.3	1008.5
OPS-B-PC1	132	-184	845	1134.2	1015	1014.2
OPS-B-PC1	133	-185	851.6	1141.9	1020.5	1019.8
OPS-B-PC1	134	-186	856.6	1150.5	1025.6	1025.5
OPS-B-PC1	135	-187	861.2	1161.7	1030.7	1030.9
OPS-B-PC1	136	-188	869.6	1166	1036.5	1036.8
OPS-B-PC1	137	-189	876.9	1171.6	1042.8	1042.9
OPS-B-PC1	138	-190	885	1178.5	1048.9	1049
OPS-B-PC1	139	-191	890.7	1187.7	1054.5	1054.9
OPS-B-PC1	140	-192	897	1198.1	1060.4	1061
OPS-B-PC1	141	-193	906.1	1202.6	1066.3	1066.9
OPS-B-PC1	142	-194	911.9	1208.2	1072.5	1072.8
OPS-B-PC1	143	-195	918.8	1215.4	1078.6	1078.8
OPS-B-PC1	144	-196	924.5	1224.1	1084.7	1084.6
OPS-B-PC1	145	-197	929.9	1231.8	1090.2	1090.6
OPS-B-PC1	146	-198	938.2	1237.8	1096.5	1096.6
OPS-B-PC1	147	-199	945.3	1244.5	1102.5	1102.6
OPS-B-PC1	148	-200	951.1	1251.2	1108.6	1108.6
OPS-B-PC1	149	-201	957.8	1260.1	1114.2	1114.6
OPS-B-PC1	150	-202	961.7	1270.3	1119.8	1120.3
OPS-B-PC1	151	-203	968.8	1275.5	1125.6	1126.2
OPS-B-PC1	152	-204	974.2	1280.6	1130.9	1132
OPS-B-PC1	153	-205	979.3	1287.1	1136.8	1137.9
OPS-B-PC1	154	-206	983.4	1293.6	1141.6	1143.4
OPS-B-PC1	155	-207	987.6	1301.7	1147	1148.7
OPS-B-PC1	156	-208	994.9	1306.8	1152.5	1154.7
OPS-B-PC1	157	-209	1002	1312.7	1158.7	1160.8
OPS-B-PC1	158	-210	1008.6	1319.4	1165.2	1166.8
OPS-B-PC1	159	-211	1013.9	1326.9	1170.9	1172.8
OPS-B-PC1	160	-212	1020	1335.3	1176.7	1178.8
OPS-B-PC1	161	-213	1028	1341.1	1182.7	1184.8
OPS-B-PC1	162	-214	1036	1346.4	1188.5	1190.6
OPS-B-PC1	163	-215	1041.7	1353	1194.4	1196.6
OPS-B-PC1	164	-216	1046.6	1359.7	1200.3	1202.6
OPS-B-PC1	165	-217	1051.7	1368.1	1206.4	1208.6
OPS-B-PC1	166	-218	1058.2	1372.5	1211.7	1214.2
OPS-B-PC1	167	-219	1064.5	1377.6	1217.4	1219.8
OPS-B-PC1	168	-220	1070.8	1383.4	1223	1225.4
OPS-B-PC1	169	-221	1074.8	1390.7	1228.8	1231.1
OPS-B-PC1	170	-222	1079.7	1398.1	1234.5	1236.6
OPS-B-PC1	171	-223	1088.1	1403.1	1240.4	1242.5
OPS-B-PC1	172	-224	1094.1	1408.3	1246.5	1248.5
OPS-B-PC1	173	-225	1099.4	1413.1	1252.3	1254.5
OPS-B-PC1	174	-226	1104.6	1420.1	1258.4	1260.6
OPS-B-PC1	175	-227	1110	1428.5	1264.5	1266.6
OPS-B-PC1	176	-228	1116.8	1432.8	1269.4	1272.1
OPS-B-PC1	177	-229	1123.8	1436.9	1275.3	1277.7
OPS-B-PC1	178	-230	1129.3	1442.9	1280.3	1283.2
OPS-B-PC1	179	-231	1134.3	1449.3	1286.1	1288.8
OPS-B-PC1	180	-232	1139.2	1456.8	1291.7	1294.3
OPS-B-PC1	181	-233	1148.7	1461.9	1297	1300.2
OPS-B-PC1	182	-234	1155.5	1467.7	1302.7	1306.1
OPS-B-PC1	183	-235	1160.9	1474.4	1308.3	1312
OPS-B-PC1	184	-236	1166.5	1482.1	1313.9	1317.8
OPS-B-PC1	185	-237	1171.6	1490.5	1319.7	1323.8
OPS-B-PC1	186	-238	1179.6	1495	1325.2	1329.5
OPS-B-PC1	187	-239	1186.9	1500.4	1330.5	1335.1
OPS-B-PC1	188	-240	1194.4	1506.9	1336.5	1340.9
OPS-B-PC1	189	-241	1199.9	1514	1342	1346.6
OPS-B-PC1	190	-242	1204.5	1521.9	1347.7	1352.4
OPS-B-PC1	191	-243	1213.6	1526.2	1352.7	1358.1
OPS-B-PC1	192	-244	1221.7	1531.5	1358.2	1363.8
OPS-B-PC1	193	-245	1229.3	1536.5	1364.2	1369.6
OPS-B-PC1	194	-246	1234.7	1542.8	1369.7	1375.4
OPS-B-PC1	195	-247	1239.6	1549	1375.4	1381.1
OPS-B-PC1	196	-248	1247.5	1552.4	1380.7	1386.3
OPS-B-PC1	197	-249	1250.5	1555.1	1383.6	1389.5
OPS-B-PC1	198	-250	1253.5	1558.9	1387.1	1392.6
OPS-B-PC1	199	-251	1256.5	1563.8	1389.9	1395.8
OPS-B-PC1	200	-252	1258.6	1566.5	1393.3	1399
OPS-B-PC1	200	-252	1285.2	1583.3	1410.2	1417.6
OPS-B-PC1	201	-253	1286.6	1584.1	1411.3	1418.7
OPS-B-PC1	202	-254	1288.3	1584.9	1412.4	1419.8
OPS-B-PC1	203	-255	1289.9	1586	1413.6	1421
OPS-B-PC1	204	-256	1291.3	1586.5	1414.5	1422
OPS-B-PC1	205	-257	1292.1	1588	1415.7	1423.1
OPS-B-PC1	206	-258	1293	1588.5	1416.4	1423.8
OPS-B-PC1	207	-259	1293.8	1589.3	1417.2	1424.6
OPS-B-PC1	208	-260	1294.7	1589.8	1418	1425.4
OPS-B-PC1	209	-261	1295.6	1590.4	1418.7	1426.2
OPS-B-PC1	210	-262	1291.9	1593.1	1417.8	1425.4
OPS-B-PC1	211	-263	1293	1593.7	1418.9	1426.3
OPS-B-PC1	212	-264	1294.1	1594.1	1419.9	1427.4
OPS-B-PC1	213	-265	1295.2	1594.6	1421	1428.4
OPS-B-PC1	214	-266	1296.4	1595.4	1421.9	1429.4
OPS-B-PC1	215	-267	1297.5	1596.4	1422.8	1430.3
OPS-B-PC1	216	-268	1298.5	1596.9	1423.9	1431.3
OPS-B-PC1	217	-269	1299.6	1598.1	1424.9	1432.3
OPS-B-PC1	218	-270	1300.5	1599.8	1426	1433.4
OPS-B-PC1	219	-271	1301.3	1601.1	1427.1	1434.3
OPS-B-PC1	220	-272	1302	1601.4	1428.1	1435.3
OPS-B-PC1	221	-273	1302.9	1602.1	1429.1	1436.4
OPS-B-PC1	222	-274	1304.3	1602.7	1430.3	1437.4
OPS-B-PC1	223	-275	1305.2	1603.8	1431.2	1438.4
OPS-B-PC1	224	-276	1306.1	1604.5	1432.3	1439.4
OPS-B-PC1	225	-277	1306.7	1606.2	1433.3	1440.4
OPS-B-PC1	226	-278	1308.4	1607.4	1434.3	1441.5
OPS-B-PC1	227	-279	1308.9	1608	1435.2	1442.5
OPS-B-PC1	228	-280	1310.2	1609.1	1436.2	1443.5
OPS-B-PC1	229	-281	1311.4	1608.9	1437.3	1444.6
OPS-B-PC1	230	-282	1312.9	1610.3	1438.3	1445.7
OPS-B-PC1	231	-283	1313.9	1611.7	1439.3	1446.7
OPS-B-PC1	232	-284	1314.6	1612.8	1440.3	1447.7
OPS-B-PC1	233	-285	1315.9	1613.5	1441.3	1448.7
OPS-B-PC1	234	-286	1316.8	1614.6	1442.4	1449.7
OPS-B-PC1	235	-287	1317.5	1615.4	1443.6	1450.7
OPS-B-PC1	236	-288	1318.8	1616.8	1444.5	1451.7
OPS-B-PC1	237	-289	1319.5	1618	1445.3	1452.7
OPS-B-PC1	238	-290	1320.6	1619.1	1446.4	1453.8
OPS-B-PC1	239	-291	1321.6	1619.7	1447.4	1454.8
OPS-B-PC1	240	-292	1322.9	1620.7	1448.4	1455.8
OPS-B-PC1	241	-293	1324.1	1621.8	1449.4	1456.8
OPS-B-PC1	242	-294	1325.5	1622.8	1450.6	1457.8
OPS-B-PC1	243	-295	1326.5	1623.2	1451.5	1458.9
OPS-B-PC1	244	-296	1327.6	1624.5	1452.5	1460
OPS-B-PC1	245	-297	1328.4	1625.4	1453.5	1460.9
OPS-B-PC1	246	-298	1329.6	1626.4	1454.5	1462
OPS-B-PC1	247	-299	1330.8	1626.9	1455.6	1463
OPS-B-PC1	248	-300	1332	1627.7	1456.6	1464
OPS-B-PC1	249	-301	1332.8	1628.6	1457.6	1465
OPS-B-PC1	250	-302	1333.8	1629.9	1458.7	1466
OPS-B-PC1	251	-303	1334.6	1630.8	1459.7	1467
OPS-B-PC1	252	-304	1335.7	1631.5	1460.6	1468
OPS-B-PC1	253	-305	1336.9	1632.3	1461.8	1469
OPS-B-PC1	254	-306	1338	1632.9	1462.8	1470.1
OPS-B-PC1	255	-307	1338.9	1634.4	1463.8	1471.1
OPS-B-PC1	256	-308	1339.9	1635.3	1464.7	1472.2
OPS-B-PC1	257	-309	1340.6	1635.9	1465.6	1473.2
OPS-B-PC1	258	-310	1341.4	1636.8	1466.5	1474.2
OPS-B-PC1	259	-311	1342.2	1637.7	1467.4	1475.2
OPS-B-PC1	260	-312	1343.1	1638.9	1468.6	1476.3
OPS-B-PC1	261	-313	1344.3	1640.5	1469.7	1477.3
OPS-B-PC1	262	-314	1345.6	1641.3	1470.7	1478.3
OPS-B-PC1	263	-315	1346.9	1642.7	1471.7	1479.3
OPS-B-PC1	264	-316	1348.1	1644.4	1472.8	1480.3
OPS-B-PC1	265	-317	1349.4	1645.7	1473.8	1481.3
OPS-B-PC1	266	-318	1350.3	1645.7	1474.7	1482.3
OPS-B-PC1	267	-319	1350.6	1646.5	1475.6	1483.3
OPS-B-PC1	268	-320	1351.7	1647.4	1476.9	1484.3
OPS-B-PC1	269	-321	1353.5	1648.2	1477.6	1485.2
OPS-B-PC1	270	-322	1354.4	1648.6	1478.7	1486.2
OPS-B-PC1	271	-323	1355.1	1649.3	1479.7	1487.3
OPS-B-PC1	272	-324	1356.3	1650.1	1480.4	1488.2
OPS-B-PC1	273	-325	1356.8	1651.1	1481.4	1489.2
OPS-B-PC1	274	-326	1358.2	1652.4	1482.4	1490.2
OPS-B-PC1	275	-327	1359.2	1654.3	1483.6	1491.2
OPS-B-PC1	276	-328	1360.2	1654.9	1484.7	1492.3
OPS-B-PC1	277	-329	1361.1	1656.4	1485.8	1493.4
OPS-B-PC1	278	-330	1362.1	1657.3	1486.7	1494.4
OPS-B-PC1	279	-331	1363.1	1658.3	1487.6	1495.4
OPS-B-PC1	280	-332	1364	1659	1488.6	1496.4
OPS-B-PC1	281	-333	1365.6	1660.3	1489.7	1497.5
OPS-B-PC1	282	-334	1366.8	1660.8	1490.6	1498.4
OPS-B-PC1	283	-335	1367.9	1662.1	1491.4	1499.4
OPS-B-PC1	284	-336	1369.3	1663.7	1492.4	1500.3
OPS-B-PC1	285	-337	1370.4	1663.9	1493.4	1501.3
OPS-B-PC1	286	-338	1371.4	1664.8	1494.5	1502.4
OPS-B-PC1	287	-339	1372.5	1665.4	1495.5	1503.4
OPS-B-PC1	288	-340	1373.4	1665.6	1496.7	1504.4
OPS-B-PC1	289	-341	1373.9	1667	1497.6	1505.4
OPS-B-PC1	290	-342	1375.3	1667.9	1498.6	1506.5
OPS-B-PC1	291	-343	1376.2	1668.8	1499.5	1507.5
OPS-B-PC1	292	-344	1377.2	1669.3	1500.6	1508.5
OPS-B-PC1	293	-345	1377.9	1670.3	1501.7	1509.5
OPS-B-PC1	294	-346	1378.4	1670.7	1502.7	1510.5
OPS-B-PC1	295	-347	1379.5	1672	1503.6	1511.5
OPS-B-PC1	296	-348	1380.9	1672.8	1504.6	1512.4
OPS-B-PC1	297	-349	1381.4	1673.8	1505.5	1513.4
OPS-B-PC1	298	-350	1382.5	1674.6	1506.5	1514.3
OPS-B-PC1	299	-351	1383.4	1676.2	1507.6	1515.2
OPS-B-PC1	300	-352	1383.7	1677.6	1508.3	1516.3
OPS-B-PC1	301	-353	1385.1	1678.3	1509.4	1517.3
OPS-B-PC1	302	-354	1386.3	1679.2	1510.4	1518.3
OPS-B-PC1	303	-355	1387.8	1679.7	1511.4	1519.3
OPS-B-PC1	304	-356	1388.4	1680.6	1512.5	1520.4
OPS-B-PC1	305	-357	1389.3	1681.4	1513.5	1521.4
OPS-B-PC1	306	-358	1390.4	1682.1	1514.5	1522.4
OPS-B-PC1	307	-359	1391.5	1683.2	1515.5	1523.4
OPS-B-PC1	308	-360	1392.7	1683.8	1516.5	1524.4
OPS-B-PC1	309	-361	1393.8	1684.5	1517.4	1525.4
OPS-B-PC1	310	-362	1394.7	1685.2	1518.5	1526.5
OPS-B-PC1	311	-363	1395.8	1686.1	1519.4	1527.5
OPS-B-PC1	312	-364	1397.5	1686.8	1520.3	1528.5
OPS-B-PC1	313	-365	1397.8	1688.3	1521.3	1529.4
OPS-B-PC1	314	-366	1398.4	1689.8	1522	1530.3
OPS-B-PC1	315	-367	1399.4	1690.7	1523.1	1531.3
OPS-B-PC1	316	-368	1400.2	1691	1524.2	1532.3
OPS-B-PC1	317	-369	1401.7	1691.9	1525.3	1533.4
OPS-B-PC1	318	-370	1403	1693.6	1526.3	1534.4
OPS-B-PC1	319	-371	1403.8	1694.6	1527.3	1535.4
OPS-B-PC1	320	-372	1404.7	1695.6	1528.3	1536.5
OPS-B-PC1	321	-373	1406.4	1696.3	1529.4	1537.5
OPS-B-PC1	322	-374	1407.6	1697.2	1530.4	1538.5
OPS-B-PC1	323	-375	1408.3	1697.8	1531.4	1539.5
OPS-B-PC1	324	-376	1409.5	1698.8	1532.3	1540.4
OPS-B-PC1	325	-377	1410.9	1700.4	1533.4	1541.5
OPS-B-PC1	326	-378	1412.1	1701.5	1534.3	1542.4
OPS-B-PC1	327	-379	1413.6	1702.2	1535.2	1543.4
OPS-B-PC1	328	-380	1414.5	1703.3	1536.3	1544.4
OPS-B-PC1	329	-381	1414.5	1703.7	1537.4	1545.4
OPS-B-PC3	0	-9	-109.7	-38.4	-74.6	-73.7
OPS-B-PC3	1	-10	-105.1	-31.1	-69.5	-68.5
OPS-B-PC3	2	-11	-101.8	-19.3	-65.1	-63.1
OPS-B-PC3	3	-12	-99.8	-2.6	-60.9	-57.6
OPS-B-PC3	4	-13	-98.1	14.9	-56.8	-52.2
OPS-B-PC3	5	-14	-97.7	33	-53.3	-47.1
OPS-B-PC3	6	-15	-93.1	39.4	-47.3	-41.4
OPS-B-PC3	7	-16	-89.9	47.5	-41.8	-35.8
OPS-B-PC3	8	-17	-87.6	57	-36.8	-30.2
OPS-B-PC3	9	-18	-86.3	69.4	-32.1	-24.8
OPS-B-PC3	10	-19	-84.8	82.4	-27.3	-19.3
OPS-B-PC3	11	-20	-80.6	90.1	-21.7	-13.8
OPS-B-PC3	12	-21	-77.5	98.3	-15.9	-8.2
OPS-B-PC3	13	-22	-75	106.7	-10.3	-2.6
OPS-B-PC3	14	-23	-72.8	116.6	-5	2.8
OPS-B-PC3	15	-24	-71.5	127.4	-0.2	8.3
OPS-B-PC3	16	-25	-67.4	133.9	5.1	13.7
OPS-B-PC3	17	-26	-63.8	142.4	10.2	19
OPS-B-PC3	18	-27	-60.9	151.2	15.8	24.4
OPS-B-PC3	19	-28	-58.7	161	21.1	29.9
OPS-B-PC3	20	-29	-56.7	172.7	26.1	35.2
OPS-B-PC3	21	-30	-51.7	178	31.8	40.8
OPS-B-PC3	22	-31	-48.3	183.6	37.5	46.3
OPS-B-PC3	23	-32	-45.9	191.7	42.8	51.5
OPS-B-PC3	24	-33	-43.9	202	47.9	56.7
OPS-B-PC3	25	-34	-42	212.3	52.4	61.8
OPS-B-PC3	26	-35	-38.4	216.6	58	67.3
OPS-B-PC3	27	-36	-34.2	222.3	63.5	72.8
OPS-B-PC3	28	-37	-30.6	229.5	68.8	78.2
OPS-B-PC3	29	-38	-27.9	237.6	74.3	83.8
OPS-B-PC3	30	-39	-25.5	246.2	79.5	89.4
OPS-B-PC3	31	-40	-20.2	252.3	84.9	95.1
OPS-B-PC3	32	-41	-15.9	259.4	90.4	100.6
OPS-B-PC3	33	-42	-12.1	267.4	96	106.4
OPS-B-PC3	34	-43	-9.5	276.9	101.5	111.9
OPS-B-PC3	35	-44	-6.5	288.8	107	117.6
OPS-B-PC3	36	-45	-1.3	293.8	112.5	123.1
OPS-B-PC3	37	-46	3.5	299.1	118.2	128.5
OPS-B-PC3	38	-47	7.5	308	123.9	134
OPS-B-PC3	39	-48	10.1	315.3	129.4	139.3
OPS-B-PC3	40	-49	12.7	325.1	135.1	144.7
OPS-B-PC3	41	-50	17.5	330.2	140.6	150
OPS-B-PC3	42	-51	21.6	335.5	146.1	155.5
OPS-B-PC3	43	-52	24.8	343.8	151.4	161
OPS-B-PC3	44	-53	27.8	351.9	157	166.5
OPS-B-PC3	45	-54	30.1	361.6	162	171.8
OPS-B-PC3	46	-55	35.3	366	168	177.3
OPS-B-PC3	47	-56	39.3	371.7	173.9	182.9
OPS-B-PC3	48	-57	42.6	376.8	180.2	188.4
OPS-B-PC3	49	-58	45.8	384.9	185.9	194
OPS-B-PC3	50	-59	48.1	393.4	191.4	199.4
OPS-B-PC3	51	-60	53.9	399.5	197.2	204.9
OPS-B-PC3	52	-61	58.7	407	203.1	210.5
OPS-B-PC3	53	-62	62.8	414.5	209	216
OPS-B-PC3	54	-63	66.1	422.2	214.9	221.5
OPS-B-PC3	55	-64	69.3	429.5	220.6	227.1
OPS-B-PC3	56	-65	73.4	435.7	225.4	232.2
OPS-B-PC3	57	-66	77.8	441.9	230.8	237.4
OPS-B-PC3	58	-67	80.2	448.7	236	242.7
OPS-B-PC3	59	-68	83	457.3	241.1	247.9
OPS-B-PC3	60	-69	86.4	467.6	245.9	253.2
OPS-B-PC3	61	-70	90.6	471.4	251.4	258.7
OPS-B-PC3	62	-71	95.1	478.7	257.1	264.4
OPS-B-PC3	63	-72	99	486.6	262.8	269.9
OPS-B-PC3	64	-73	102.1	494.7	268.7	275.5
OPS-B-PC3	65	-74	105.2	505	274.4	281
OPS-B-PC3	66	-75	110.9	509.6	280.4	286.5
OPS-B-PC3	67	-76	115.6	516.2	286.2	291.9
OPS-B-PC3	68	-77	119.3	523.6	292.7	297.5
OPS-B-PC3	69	-78	123.9	532.3	298.7	303
OPS-B-PC3	70	-79	126.8	540.8	304.2	308.3
OPS-B-PC3	71	-80	132.1	547.3	310.2	314
OPS-B-PC3	72	-81	136	554.1	316	319.6
OPS-B-PC3	73	-82	139.6	561.6	321.4	325.1
OPS-B-PC3	74	-83	143	570.1	326.9	330.5
OPS-B-PC3	75	-84	146.1	578.1	332.6	336.1
OPS-B-PC3	76	-85	151.7	583.6	338.1	341.5
OPS-B-PC3	77	-86	155.9	590.5	344	347.2
OPS-B-PC3	78	-87	160.2	598.3	349.2	352.7
[truncated: 5,271 more rows]
